# Supplementary material for: Templated folding of the RTX domain of the bacterial toxin adenylate cyclase revealed by single molecule force spectroscopy
Source: Nat Commun. 2022 May 19;13:2784. doi: 10.1038/s41467-022-30448-8 (PMC9120197; doi:10.1038/s41467-022-30448-8)
Supplement: Supplementary file 4 — Source Data [file 41467_2022_30448_MOESM4_ESM.xlsx]

## Sheet: Figure 2
Fig. 2a	Wavelength	RTX-iv in 0 mM Ca2+	RTX-iv in 10 mM Ca2+	RTX-iv-v in 2 mM Ca2+	Fig. 2b	Force-stretching (left curve)	Distance-stretching (left curve)	Force-relaxation (left curve)	Distance-relaxation (left curve)	Force-stretching (right curve)	Distance-stretching (right curve)	Force-relaxation (right curve)	Distance-relaxation (right curve)
	250	-0.106633	-0.0474268	-0.0979238		0.37429	-237.332	53.2729	211.804	0.34238	-237.349	48.6395	205.285
	249	-0.152084	-0.0447779	-0.0981208		0.36619	-237.313	53.2533	211.78	0.33333	-237.377	48.6529	205.305
	248	-0.0962067	-0.0542518	-0.0981175		0.3681	-237.302	53.2395	211.763	0.32857	-237.331	48.6614	205.324
	247	-0.185445	-0.0823992	-0.0997058		0.40905	-237.28	53.2424	211.701	0.32381	-237.303	48.6562	205.33
	246	-0.233855	-0.10851	-0.105405		0.40619	-237.242	53.2371	211.639	0.33524	-237.29	48.66	205.347
	245	-0.283717	-0.124535	-0.111234		0.41905	-237.196	53.2419	211.566	0.32	-237.282	48.6748	205.372
	244	-0.352087	-0.152855	-0.111526		0.41714	-237.14	53.2529	211.502	0.3119	-237.281	48.6995	205.41
	243	-0.332292	-0.21014	-0.108811		0.39762	-237.12	53.2619	211.447	0.2819	-237.273	48.71	205.451
	242	-0.43396	-0.279037	-0.112054		0.41524	-237.083	53.2591	211.385	0.27143	-237.33	48.7319	205.502
	241	-0.548427	-0.342529	-0.127305		0.41857	-237.084	53.2424	211.337	0.25333	-237.377	48.7648	205.579
	240	-0.773825	-0.415408	-0.155375		0.44333	-237.072	53.2452	211.291	0.24429	-237.419	48.7762	205.668
	239	-0.859925	-0.491503	-0.195624		0.4281	-237.07	53.241	211.197	0.22857	-237.444	48.8043	205.723
	238	-0.991267	-0.563678	-0.242291		0.45286	-237.056	53.2395	211.15	0.21143	-237.431	48.8324	205.834
	237	-1.07051	-0.670065	-0.281968		0.44333	-237.049	53.2176	211.071	0.18381	-237.489	48.8557	205.904
	236	-1.2011	-0.780349	-0.310022		0.41429	-237.021	53.2033	210.999	0.15714	-237.526	48.8671	205.948
	235	-1.35447	-0.889011	-0.339001		0.40476	-237.03	53.2033	210.962	0.14286	-237.518	48.871	205.975
	234	-1.53143	-1.00773	-0.377505		0.38429	-236.993	53.209	210.871	0.14333	-237.524	48.8852	206.034
	233	-1.64146	-1.14966	-0.421855		0.3981	-236.98	53.2152	210.788	0.1419	-237.523	48.8933	206.054
	232	-1.71297	-1.30141	-0.469916		0.39714	-236.948	53.2095	210.707	0.15	-237.52	48.8986	206.085
	231	-2.03965	-1.48332	-0.516788		0.4119	-236.94	53.1981	210.653	0.15095	-237.502	48.9019	206.106
	230	-2.07212	-1.64647	-0.549283		0.40048	-236.918	53.1867	210.606	0.14333	-237.481	48.9138	206.166
	229	-2.22232	-1.79322	-0.566898		0.37524	-236.872	53.1671	210.557	0.15	-237.481	48.9271	206.2
	228	-2.4448	-1.99009	-0.591507		0.39333	-236.845	53.1676	210.552	0.16619	-237.454	48.93	206.253
	227	-2.64327	-2.20986	-0.642058		0.40143	-236.805	53.1729	210.531	0.16286	-237.469	48.9262	206.281
	226	-2.50067	-2.34571	-0.715072		0.39429	-236.764	53.1609	210.541	0.15286	-237.47	48.9291	206.283
	225	-2.66617	-2.45971	-0.796233		0.39619	-236.716	53.1538	210.548	0.1681	-237.448	48.9124	206.279
	224	-2.65005	-2.64183	-0.874198		0.38095	-236.695	53.1467	210.556	0.17286	-237.404	48.901	206.251
	223	-2.67172	-2.78068	-0.942214		0.38095	-236.673	53.1333	210.565	0.18571	-237.398	48.8829	206.237
	222	-2.8133	-2.87988	-1.00069		0.38476	-236.626	53.1219	210.593	0.20143	-237.373	48.8829	206.194
	221	-2.77938	-2.95748	-1.05849		0.34762	-236.591	53.1243	210.583	0.19429	-237.325	48.8705	206.168
	220	-2.74037	-3.05233	-1.12846		0.32714	-236.528	53.1352	210.57	0.19048	-237.299	48.861	206.119
	219	-2.85992	-3.14992	-1.21885		0.32905	-236.472	53.1276	210.528	0.21238	-237.245	48.8514	206.086
	218	-2.70277	-3.20958	-1.3257		0.34333	-236.428	53.1338	210.533	0.22238	-237.2	48.8362	206.046
	217	-2.82803	-3.30193	-1.43889		0.34	-236.376	53.1367	210.491	0.25905	-237.192	48.8138	205.989
	216	-2.77598	-3.41918	-1.55515		0.32714	-236.309	53.1267	210.473	0.26571	-237.15	48.8162	205.954
	215	-3.35612	-3.50354	-1.68004		0.33286	-236.259	53.1176	210.42	0.27905	-237.125	48.8224	205.94
	214	-3.56458	-3.67893	-1.82011		0.33524	-236.167	53.1114	210.374	0.26333	-237.055	48.8324	205.912
	213	-3.92002	-3.91119	-1.97374		0.35667	-236.108	53.1062	210.393	0.25143	-237.021	48.8319	205.878
	212	-4.22703	-4.12308	-2.13058		0.37238	-236.002	53.1029	210.385	0.26857	-236.971	48.8262	205.878
	211	-4.76148	-4.43021	-2.28374		0.3681	-235.95	53.0933	210.389	0.27857	-236.888	48.8233	205.837
	210	-5.17725	-4.8864	-2.43758		0.36524	-235.861	53.0914	210.39	0.31619	-236.823	48.8191	205.802
	209	-6.1098	-5.30523	-2.59886		0.36714	-235.82	53.0881	210.353	0.34238	-236.767	48.8038	205.74
	208	-6.52817	-5.76643	-2.76783		0.37048	-235.765	53.07	210.315	0.31524	-236.695	48.8033	205.727
	207	-8.15852	-6.29366	-2.94201		0.32238	-235.72	53.0629	210.247	0.28524	-236.656	48.7933	205.672
	206	-8.92735	-6.89898	-3.11784		0.28714	-235.689	53.0657	210.214	0.30286	-236.618	48.7976	205.671
	205	-10.0197	-7.22327	-3.28796		0.25524	-235.676	53.0676	210.158	0.32095	-236.59	48.8019	205.635
	204	-8.68785	-7.48566	-3.44776		0.25619	-235.677	53.0752	210.133	0.33048	-236.562	48.82	205.597
	203	-8.75263	-7.7496	-3.59661		0.27476	-235.658	53.0757	210.071	0.34286	-236.566	48.8219	205.58
	202	-7.31135	-7.74609	-3.73584		0.24762	-235.623	53.0681	210.025	0.33143	-236.534	48.8129	205.549
	201	-5.01395	-7.54461	-3.88105		0.24714	-235.65	53.0771	209.956	0.3581	-236.504	48.7929	205.523
	200	2.8404	-7.14382	-4.05092		0.23286	-235.659	53.0729	209.889	0.37	-236.482	48.791	205.49
	199	1.51518	-7.73086	-4.23684		0.22571	-235.64	53.0567	209.856	0.39095	-236.489	48.7943	205.462
	198	2.9052	-5.73405	-4.41941		0.21143	-235.628	53.0591	209.843	0.36762	-236.471	48.8105	205.443
	197	1.24428	-2.63428	-4.59228		0.16381	-235.571	53.0643	209.824	0.38619	-236.456	48.8124	205.4
	196	-0.924933	-3.73119	-4.74628		0.12524	-235.543	53.0662	209.822	0.36048	-236.426	48.8191	205.401
	195	-1.58815	-1.76171	-4.86805		0.11524	-235.527	53.0833	209.811	0.35952	-236.385	48.8086	205.36
	194	-1.42496	-0.756421	-4.95563		0.13857	-235.484	53.0991	209.821	0.33429	-236.327	48.7857	205.313
	193	-0.683228	-0.660111	-5.01471		0.15095	-235.465	53.1067	209.807	0.3381	-236.347	48.7681	205.265
	192	-0.850397	-0.666721	-5.06161		0.13095	-235.414	53.1067	209.78	0.32333	-236.319	48.7705	205.224
	191	-0.0929667	-0.560457	-5.12748		0.12619	-235.414	53.0981	209.758	0.28714	-236.274	48.7605	205.159
	190	1.65695	-0.241471	-5.2273		0.16286	-235.38	53.1138	209.707	0.24095	-236.293	48.7529	205.114
				-5.33685		0.17333	-235.329	53.1181	209.632	0.26	-236.266	48.7443	205.06
				-5.42432		0.17619	-235.259	53.1071	209.591	0.24286	-236.231	48.7376	205.046
				-5.4818		0.18238	-235.223	53.1262	209.549	0.23238	-236.231	48.7252	204.978
				-5.5088		0.20571	-235.173	53.1243	209.523	0.24286	-236.195	48.73	204.925
				-5.49816		0.21	-235.121	53.1014	209.455	0.24619	-236.159	48.7062	204.837
				-5.45808		0.23095	-235.066	53.0843	209.42	0.24143	-236.118	48.6952	204.776
				-5.41269		0.25048	-235.01	53.0581	209.331	0.2181	-236.093	48.6867	204.744
				-5.36579		0.25381	-234.936	53.0567	209.31	0.22524	-236.043	48.6833	204.721
				-5.30488		0.27524	-234.888	53.0543	209.262	0.26619	-236	48.6767	204.69
				-5.24064		0.29095	-234.798	53.0429	209.223	0.22381	-235.986	48.6776	204.663
				-5.18883		0.32762	-234.733	53.0333	209.182	0.20619	-235.98	48.6719	204.637
				-5.12155		0.34333	-234.669	53.0419	209.135	0.17952	-235.899	48.6638	204.62
				-5.00342		0.35333	-234.619	53.0338	209.094	0.18714	-235.844	48.6705	204.61
				-4.86437		0.39429	-234.594	53.0138	209.06	0.15429	-235.811	48.679	204.612
				-4.7666		0.4619	-234.578	53.0062	209.021	0.12143	-235.76	48.6681	204.549
				-4.71654		0.49	-234.542	52.9952	208.98	0.13429	-235.714	48.6695	204.51
				-4.67101		0.4781	-234.542	52.979	208.935	0.14429	-235.697	48.6733	204.456
				-4.6082		0.45476	-234.529	52.9767	208.91	0.13238	-235.642	48.6843	204.423
				-4.54715		0.47667	-234.534	52.9514	208.845	0.13333	-235.561	48.6786	204.35
				-4.51136		0.46952	-234.513	52.9481	208.777	0.11476	-235.527	48.679	204.295
				-4.49864		0.44762	-234.476	52.9238	208.724	0.12952	-235.474	48.6729	204.25
				-4.48124		0.4581	-234.48	52.9057	208.707	0.10952	-235.428	48.6714	204.195
				-4.43577		0.48238	-234.468	52.8995	208.653	0.12476	-235.411	48.6748	204.134
				-4.36708		0.48762	-234.44	52.8948	208.641	0.13429	-235.347	48.6757	204.1
				-4.27762		0.51905	-234.419	52.8933	208.606	0.12762	-235.285	48.6686	204.058
				-4.15766		0.54286	-234.406	52.9081	208.584	0.14	-235.25	48.67	203.996
				-4.04682		0.54381	-234.365	52.9186	208.575	0.14095	-235.173	48.67	203.981
				-3.99419		0.52333	-234.331	52.9357	208.562	0.12952	-235.093	48.66	203.95
				-3.95616		0.50048	-234.308	52.9324	208.494	0.09333	-235.033	48.66	203.902
				-3.95873		0.49476	-234.266	52.9419	208.459	0.04952	-234.999	48.661	203.869
				-3.91926		0.48286	-234.246	52.9314	208.405	0.02905	-234.9	48.6519	203.841
				-3.85354		0.49667	-234.212	52.9295	208.378	0.02524	-234.83	48.6419	203.831
				-3.84982		0.50429	-234.198	52.9243	208.313	0.03381	-234.797	48.651	203.803
				-3.89586		0.50048	-234.171	52.9181	208.267	0.03048	-234.759	48.6238	203.731
				-3.81767		0.52095	-234.118	52.9405	208.207	0.04714	-234.71	48.5986	203.656
				-3.5319		0.51143	-234.087	52.9338	208.146	0.11381	-234.684	48.579	203.603
				-3.23382		0.50857	-234.027	52.9348	208.098	0.11381	-234.667	48.5452	203.553
				-3.03257		0.53524	-233.971	52.9491	208.039	0.13571	-234.611	48.5229	203.512
				-2.6454		0.54762	-233.908	52.9357	207.972	0.15476	-234.582	48.4986	203.47
				-2.53192		0.54667	-233.831	52.9452	207.946	0.16714	-234.554	48.4814	203.455
				-2.56743		0.57952	-233.75	52.9495	207.92	0.20286	-234.541	48.4757	203.437
				-2.2981		0.59905	-233.685	52.9505	207.909	0.23714	-234.49	48.481	203.42
				-1.34236		0.59952	-233.63	52.9533	207.865	0.21095	-234.415	48.4786	203.389
				-0.307732		0.59333	-233.556	52.9705	207.86	0.21857	-234.357	48.4676	203.335
				-0.13207		0.61714	-233.509	52.9643	207.824	0.2219	-234.339	48.4548	203.286
				-0.782592		0.58143	-233.461	52.9643	207.806	0.22667	-234.302	48.4295	203.225
				-1.21088		0.56571	-233.387	52.9609	207.788	0.18095	-234.258	48.4248	203.205
				-0.577471		0.56286	-233.374	52.9662	207.75	0.16429	-234.248	48.4214	203.136
				0.697612		0.56571	-233.341	52.9495	207.723	0.15381	-234.213	48.4052	203.081
				1.36197		0.61286	-233.324	52.9395	207.703	0.20381	-234.167	48.3971	203.026
				0.818571		0.60619	-233.298	52.9257	207.662	0.20762	-234.12	48.3967	202.99
				-0.285982		0.58952	-233.237	52.9214	207.607	0.23667	-234.134	48.3909	202.935
				-1.00059		0.54	-233.179	52.9095	207.572	0.25619	-234.069	48.3871	202.867
				-1.02888		0.5	-233.137	52.8991	207.547	0.2981	-234.042	48.3576	202.81
				-0.717299		0.51333	-233.103	52.8962	207.505	0.29952	-234.022	48.3414	202.788
				-0.367461		0.49571	-233.071	52.8791	207.45	0.30857	-233.974	48.3333	202.773
				0.249882		0.5019	-232.994	52.8771	207.423	0.26952	-233.934	48.3386	202.762
				1.34102		0.50048	-232.97	52.8814	207.383	0.27762	-233.914	48.3467	202.766
				2.43935		0.45571	-232.945	52.8638	207.362	0.27286	-233.894	48.3595	202.752
				2.88652		0.44381	-232.936	52.8629	207.348	0.26857	-233.843	48.361	202.74
						0.41048	-232.892	52.8576	207.312	0.28095	-233.871	48.349	202.732
						0.39905	-232.848	52.8471	207.3	0.26333	-233.819	48.3386	202.704
						0.36524	-232.821	52.8414	207.266	0.2419	-233.78	48.3243	202.675
						0.38095	-232.795	52.8371	207.231	0.23905	-233.783	48.3167	202.645
						0.38333	-232.776	52.8319	207.204	0.22333	-233.737	48.3024	202.61
						0.37095	-232.749	52.8252	207.163	0.21667	-233.672	48.2771	202.556
						0.40048	-232.712	52.8195	207.135	0.23667	-233.648	48.2776	202.515
						0.42524	-232.696	52.7957	207.095	0.25429	-233.619	48.2695	202.48
						0.41333	-232.679	52.7757	207.033	0.25524	-233.565	48.2629	202.46
						0.41905	-232.636	52.7738	206.984	0.25952	-233.53	48.2695	202.444
						0.41381	-232.597	52.7591	206.936	0.22	-233.502	48.2557	202.404
						0.42381	-232.522	52.7438	206.91	0.24381	-233.436	48.2314	202.36
						0.44619	-232.487	52.749	206.91	0.25905	-233.37	48.2271	202.311
						0.47476	-232.451	52.7471	206.883	0.26524	-233.327	48.2233	202.279
						0.51333	-232.392	52.749	206.856	0.22048	-233.242	48.2257	202.224
						0.53619	-232.323	52.7419	206.822	0.2119	-233.16	48.2286	202.175
						0.55381	-232.288	52.7405	206.82	0.19524	-233.132	48.2224	202.12
						0.53571	-232.231	52.7257	206.739	0.20238	-233.08	48.2233	202.083
						0.54048	-232.2	52.6981	206.69	0.19048	-233.016	48.2414	202.01
						0.5519	-232.143	52.6862	206.629	0.1781	-232.969	48.2248	201.958
						0.56048	-232.064	52.6752	206.547	0.18952	-232.901	48.2157	201.903
						0.58143	-232.056	52.6733	206.48	0.20381	-232.78	48.2219	201.838
						0.59238	-232.053	52.6619	206.439	0.2219	-232.724	48.2324	201.798
						0.64095	-232.042	52.6562	206.374	0.2419	-232.669	48.23	201.749
						0.64143	-231.976	52.6438	206.307	0.25524	-232.614	48.22	201.742
						0.63619	-231.949	52.6348	206.24	0.27238	-232.586	48.2167	201.714
						0.64048	-231.947	52.6295	206.197	0.32524	-232.546	48.2281	201.714
						0.62095	-231.911	52.6214	206.114	0.31619	-232.479	48.2171	201.701
						0.6281	-231.889	52.6291	206.059	0.31714	-232.411	48.2138	201.652
						0.64095	-231.836	52.6214	206.024	0.35905	-232.362	48.2062	201.647
						0.63286	-231.788	52.611	205.97	0.33	-232.311	48.2043	201.608
						0.63143	-231.727	52.6286	205.935	0.32905	-232.277	48.1995	201.593
						0.62667	-231.72	52.6148	205.887	0.28714	-232.269	48.2186	201.593
						0.62143	-231.678	52.5933	205.852	0.26857	-232.216	48.2157	201.579
						0.62	-231.643	52.5852	205.805	0.25857	-232.181	48.1962	201.503
						0.60762	-231.607	52.57	205.737	0.25571	-232.196	48.1724	201.46
						0.58238	-231.559	52.571	205.692	0.27952	-232.18	48.1567	201.394
						0.55619	-231.513	52.559	205.666	0.28571	-232.158	48.1538	201.337
						0.54238	-231.512	52.5619	205.692	0.27714	-232.154	48.1433	201.273
						0.54238	-231.463	52.5781	205.654	0.27714	-232.137	48.1305	201.245
						0.55286	-231.411	52.5771	205.623	0.29143	-232.103	48.1448	201.206
						0.54143	-231.377	52.5814	205.609	0.27857	-232.103	48.1381	201.17
						0.54381	-231.296	52.5748	205.574	0.25381	-232.1	48.1195	201.125
						0.53762	-231.236	52.5705	205.49	0.24143	-232.112	48.1138	201.084
						0.5219	-231.145	52.5667	205.471	0.23571	-232.098	48.0919	201.028
						0.51333	-231.128	52.5824	205.444	0.23286	-232.099	48.0871	200.945
						0.52762	-231.082	52.5738	205.408	0.21095	-232.093	48.0895	200.857
						0.52381	-231.001	52.5519	205.394	0.1619	-232.134	48.0871	200.775
						0.52333	-230.966	52.5291	205.382	0.17571	-232.152	48.0948	200.694
						0.53	-230.914	52.521	205.326	0.16048	-232.173	48.0881	200.654
						0.55	-230.851	52.5186	205.265	0.12286	-232.147	48.0814	200.55
						0.53	-230.813	52.5219	205.216	0.15714	-232.106	48.0781	200.486
						0.50952	-230.794	52.5148	205.161	0.20476	-232.065	48.0695	200.437
						0.49524	-230.766	52.5219	205.126	0.23333	-231.984	48.0509	200.34
						0.4919	-230.753	52.5324	205.07	0.2419	-231.933	48.0457	200.27
						0.50048	-230.725	52.5114	205.033	0.25381	-231.871	48.0495	200.249
						0.51667	-230.698	52.4971	205.007	0.25524	-231.81	48.0619	200.231
						0.49048	-230.713	52.4876	204.963	0.24238	-231.752	48.0786	200.214
						0.49333	-230.677	52.4781	204.908	0.23571	-231.692	48.0829	200.209
						0.5219	-230.652	52.4657	204.859	0.25476	-231.628	48.0771	200.203
						0.54571	-230.597	52.4543	204.841	0.27857	-231.56	48.0695	200.175
						0.55762	-230.588	52.4462	204.803	0.24476	-231.496	48.0586	200.156
						0.57714	-230.566	52.4352	204.775	0.23524	-231.418	48.0629	200.102
						0.59048	-230.562	52.4257	204.753	0.22714	-231.349	48.0619	200.074
						0.59429	-230.543	52.4214	204.74	0.2381	-231.243	48.0486	199.998
						0.60762	-230.551	52.4143	204.687	0.22238	-231.209	48.0567	199.936
						0.61524	-230.534	52.399	204.692	0.21143	-231.133	48.051	199.909
						0.62	-230.499	52.3776	204.692	0.22	-231.077	48.0438	199.888
						0.6119	-230.458	52.3824	204.616	0.25476	-230.993	48.0352	199.859
						0.6219	-230.427	52.3862	204.552	0.23286	-230.946	48.0214	199.85
						0.63333	-230.385	52.3795	204.505	0.23381	-230.862	48.021	199.792
						0.65	-230.343	52.3667	204.471	0.26095	-230.822	48.0181	199.798
						0.69476	-230.325	52.3581	204.431	0.28762	-230.829	48.011	199.77
						0.70524	-230.291	52.3352	204.39	0.2981	-230.813	48.0195	199.737
						0.74238	-230.244	52.3333	204.35	0.30476	-230.803	48.0195	199.713
						0.76	-230.194	52.3181	204.295	0.29762	-230.796	48.01	199.686
						0.75619	-230.134	52.3229	204.243	0.31905	-230.796	47.9981	199.651
						0.74095	-230.1	52.3257	204.197	0.32143	-230.775	47.9971	199.595
						0.7581	-230.037	52.3195	204.15	0.29286	-230.76	47.9814	199.548
						0.77667	-229.979	52.3133	204.069	0.2981	-230.736	47.9752	199.461
						0.74905	-229.924	52.3067	203.987	0.27381	-230.702	47.9752	199.376
						0.70048	-229.924	52.2948	203.919	0.25095	-230.666	47.9686	199.336
						0.67238	-229.892	52.2919	203.872	0.28714	-230.641	47.9552	199.291
						0.64	-229.859	52.2786	203.798	0.3019	-230.623	47.9438	199.262
						0.62238	-229.837	52.2829	203.737	0.32952	-230.597	47.9357	199.229
						0.60714	-229.816	52.2748	203.695	0.34762	-230.574	47.9481	199.236
						0.58476	-229.788	52.2657	203.64	0.34143	-230.519	47.959	199.229
						0.5619	-229.742	52.2524	203.543	0.36238	-230.49	47.9671	199.201
						0.54952	-229.731	52.2433	203.454	0.35095	-230.422	47.9624	199.194
						0.56143	-229.719	52.2471	203.407	0.29619	-230.382	47.9576	199.18
						0.54143	-229.656	52.2448	203.374	0.29762	-230.337	47.939	199.145
						0.48238	-229.602	52.2367	203.374	0.30619	-230.288	47.9267	199.158
						0.43667	-229.555	52.2324	203.347	0.30476	-230.255	47.9171	199.152
						0.42714	-229.509	52.2276	203.347	0.29667	-230.221	47.9162	199.125
						0.4419	-229.449	52.2324	203.327	0.25238	-230.181	47.909	199.071
						0.4581	-229.412	52.2295	203.307	0.25095	-230.139	47.9038	199.027
						0.44	-229.366	52.2219	203.296	0.2381	-230.108	47.9129	198.992
						0.42952	-229.354	52.2086	203.275	0.20048	-230.064	47.9124	198.965
						0.42667	-229.304	52.1995	203.256	0.18476	-230.012	47.9048	198.931
						0.45476	-229.275	52.199	203.247	0.19571	-229.958	47.8924	198.897
						0.43619	-229.278	52.1962	203.229	0.18952	-229.9	47.8829	198.889
						0.42	-229.244	52.1929	203.203	0.21	-229.846	47.8705	198.87
						0.45238	-229.199	52.1919	203.197	0.20524	-229.799	47.8748	198.815
						0.45524	-229.146	52.1857	203.154	0.18143	-229.723	47.8719	198.778
						0.45762	-229.097	52.1719	203.12	0.17238	-229.655	47.8686	198.742
						0.45667	-229.054	52.1486	203.065	0.13095	-229.626	47.8748	198.693
						0.44429	-228.985	52.1476	203.018	0.09048	-229.576	47.8586	198.624
						0.44857	-228.937	52.1471	203.02	0.09381	-229.544	47.8319	198.577
						0.44952	-228.927	52.1538	202.967	0.05714	-229.531	47.8386	198.535
						0.4219	-228.878	52.1714	202.92	0.06333	-229.519	47.84	198.5
						0.38952	-228.822	52.1581	202.873	0.08667	-229.463	47.8367	198.463
						0.42	-228.791	52.1562	202.825	0.08667	-229.439	47.8652	198.425
						0.44333	-228.76	52.1514	202.777	0.08571	-229.4	47.8776	198.37
						0.4719	-228.728	52.16	202.74	0.07952	-229.372	47.8738	198.289
						0.48524	-228.675	52.1543	202.671	0.04952	-229.343	47.871	198.219
						0.49	-228.63	52.1538	202.649	0.03952	-229.299	47.8729	198.191
						0.46	-228.568	52.1405	202.578	0.01333	-229.28	47.8662	198.15
						0.49429	-228.528	52.1371	202.512	0.0381	-229.253	47.8633	198.109
						0.49476	-228.481	52.139	202.484	0.02429	-229.244	47.8619	198.06
						0.49	-228.462	52.1252	202.423	0.04143	-229.263	47.8533	198.012
						0.4619	-228.391	52.1214	202.39	0.0719	-229.287	47.8509	197.985
						0.47286	-228.314	52.1176	202.372	0.08333	-229.294	47.8448	197.917
						0.48524	-228.258	52.1238	202.37	0.07286	-229.302	47.8591	197.884
						0.44619	-228.162	52.1167	202.342	0.09143	-229.334	47.86	197.863
						0.44524	-228.107	52.1167	202.349	0.10571	-229.369	47.8681	197.823
						0.49524	-228.053	52.1252	202.335	0.11381	-229.388	47.8657	197.783
						0.50143	-227.972	52.1448	202.344	0.13095	-229.391	47.87	197.75
						0.49238	-227.923	52.1457	202.322	0.14905	-229.419	47.8438	197.73
						0.48429	-227.827	52.1438	202.264	0.15286	-229.464	47.8457	197.723
						0.48476	-227.761	52.1352	202.262	0.14905	-229.424	47.8252	197.69
						0.50429	-227.694	52.1114	202.253	0.14095	-229.378	47.8233	197.644
						0.52619	-227.64	52.1129	202.218	0.16333	-229.357	47.82	197.616
						0.49667	-227.585	52.1133	202.218	0.16143	-229.304	47.8105	197.58
						0.48333	-227.533	52.1167	202.2	0.15619	-229.258	47.7871	197.548
						0.45762	-227.505	52.1062	202.189	0.15095	-229.204	47.7843	197.492
						0.42571	-227.485	52.1091	202.189	0.13048	-229.129	47.7662	197.452
						0.41524	-227.467	52.1005	202.18	0.14143	-229.065	47.7414	197.424
						0.39571	-227.441	52.1067	202.199	0.14143	-229.03	47.7329	197.382
						0.3481	-227.405	52.1095	202.159	0.12333	-228.955	47.7143	197.342
						0.32286	-227.368	52.1129	202.099	0.13476	-228.871	47.709	197.287
						0.35	-227.326	52.1214	202.051	0.16619	-228.771	47.6943	197.259
						0.36143	-227.307	52.121	201.983	0.1719	-228.692	47.7005	197.196
						0.35	-227.269	52.1148	201.908	0.16619	-228.601	47.7152	197.153
						0.37429	-227.231	52.111	201.818	0.16095	-228.538	47.7005	197.113
						0.39905	-227.203	52.0957	201.749	0.12619	-228.437	47.6886	197.038
						0.41857	-227.16	52.09	201.695	0.12571	-228.365	47.6681	196.983
						0.40238	-227.12	52.089	201.624	0.11905	-228.293	47.6648	196.93
						0.42286	-227.074	52.0771	201.56	0.13476	-228.21	47.6367	196.877
						0.43619	-227.05	52.0767	201.471	0.13381	-228.107	47.6543	196.824
						0.41429	-227.052	52.0686	201.402	0.13238	-227.97	47.6552	196.741
						0.42048	-227.001	52.0514	201.319	0.14667	-227.88	47.6548	196.687
						0.45429	-226.946	52.0562	201.259	0.14381	-227.807	47.6381	196.632
						0.48905	-226.876	52.0362	201.23	0.13429	-227.732	47.6257	196.572
						0.52	-226.849	52.01	201.145	0.13857	-227.666	47.6081	196.518
						0.5519	-226.82	52	201.067	0.16571	-227.64	47.609	196.439
						0.56429	-226.776	51.9957	200.996	0.21571	-227.602	47.6076	196.419
						0.59571	-226.727	51.9752	200.934	0.27143	-227.556	47.6162	196.397
						0.61667	-226.701	51.9638	200.86	0.26	-227.521	47.6129	196.321
						0.67619	-226.681	51.94	200.788	0.25619	-227.456	47.6205	196.295
						0.68762	-226.664	51.9271	200.745	0.27857	-227.429	47.6276	196.239
						0.70381	-226.626	51.9143	200.71	0.28286	-227.408	47.65	196.227
						0.69524	-226.601	51.8981	200.663	0.26619	-227.37	47.6533	196.184
						0.68667	-226.539	51.8714	200.636	0.24143	-227.325	47.6376	196.178
						0.70714	-226.511	51.8571	200.616	0.26571	-227.316	47.6052	196.205
						0.69333	-226.461	51.85	200.589	0.26238	-227.284	47.5838	196.176
						0.67476	-226.435	51.8595	200.529	0.27714	-227.265	47.5724	196.167
						0.66095	-226.409	51.8567	200.459	0.24905	-227.229	47.5762	196.139
						0.62952	-226.362	51.8424	200.419	0.22524	-227.201	47.5648	196.115
						0.58429	-226.333	51.82	200.364	0.20667	-227.173	47.5705	196.09
						0.56952	-226.292	51.8019	200.336	0.2019	-227.134	47.5552	196.074
						0.59667	-226.266	51.8052	200.322	0.20571	-227.08	47.54	196.048
						0.60619	-226.238	51.8186	200.308	0.19714	-227.051	47.531	196.018
						0.5619	-226.226	51.82	200.293	0.19857	-227.01	47.5386	196
						0.50571	-226.205	51.8329	200.26	0.18095	-226.947	47.5324	195.987
						0.48333	-226.155	51.8462	200.246	0.18143	-226.883	47.541	195.933
						0.4619	-226.107	51.8429	200.205	0.1719	-226.825	47.5376	195.898
						0.45381	-226.063	51.841	200.179	0.13571	-226.752	47.5219	195.842
						0.43048	-226.024	51.8457	200.143	0.13048	-226.724	47.5167	195.794
						0.42143	-225.951	51.8357	200.101	0.12571	-226.661	47.5048	195.781
						0.42667	-225.883	51.8414	200.045	0.14952	-226.576	47.479	195.726
						0.47714	-225.813	51.8324	199.989	0.13714	-226.513	47.4605	195.698
						0.51333	-225.756	51.8243	199.899	0.15667	-226.435	47.4219	195.617
						0.52381	-225.673	51.8252	199.841	0.13143	-226.354	47.4209	195.563
						0.54905	-225.649	51.8224	199.767	0.13714	-226.277	47.4348	195.513
						0.52619	-225.607	51.831	199.703	0.13143	-226.195	47.4395	195.443
						0.52857	-225.58	51.8133	199.657	0.15476	-226.123	47.4443	195.397
						0.5119	-225.538	51.8005	199.619	0.18238	-226.05	47.4319	195.337
						0.49905	-225.501	51.7952	199.587	0.19857	-225.994	47.4129	195.301
						0.51333	-225.48	51.8029	199.537	0.23762	-225.924	47.4157	195.273
						0.54333	-225.471	51.8014	199.502	0.24476	-225.854	47.3919	195.232
						0.59286	-225.427	51.7914	199.446	0.23333	-225.824	47.3829	195.178
						0.54762	-225.399	51.7767	199.378	0.22143	-225.795	47.3914	195.15
						0.55571	-225.37	51.7509	199.33	0.22286	-225.776	47.3948	195.115
						0.56095	-225.327	51.7381	199.253	0.20476	-225.766	47.39	195.079
						0.59143	-225.301	51.7162	199.19	0.20048	-225.774	47.3952	195.023
						0.63571	-225.263	51.7076	199.142	0.16476	-225.773	47.3862	195.022
						0.62714	-225.22	51.6976	199.093	0.18952	-225.764	47.361	194.999
						0.63429	-225.178	51.6657	199.044	0.20095	-225.75	47.3572	194.951
						0.64143	-225.137	51.6571	198.986	0.19143	-225.698	47.3319	194.882
						0.6519	-225.104	51.6567	198.916	0.19714	-225.656	47.3367	194.82
						0.61476	-225.091	51.639	198.86	0.18571	-225.672	47.3386	194.773
						0.58381	-225.051	51.6348	198.818	0.16238	-225.639	47.34	194.71
						0.55381	-225.023	51.6262	198.81	0.12476	-225.604	47.3448	194.683
						0.52619	-225.022	51.6114	198.796	0.11667	-225.574	47.3257	194.677
						0.51571	-224.968	51.6162	198.771	0.09619	-225.536	47.3005	194.617
						0.5319	-224.931	51.6005	198.742	0.08905	-225.546	47.2986	194.577
						0.52619	-224.91	51.5962	198.7	0.06286	-225.519	47.2952	194.541
						0.57429	-224.895	51.5843	198.672	0.02238	-225.473	47.2962	194.493
						0.58667	-224.841	51.5638	198.607	0.03476	-225.438	47.299	194.438
						0.5781	-224.825	51.5395	198.573	0.0119	-225.398	47.2924	194.37
						0.56714	-224.77	51.5229	198.546	0.00619	-225.366	47.3157	194.333
						0.55	-224.77	51.5214	198.517	0.02429	-225.333	47.3143	194.274
						0.61238	-224.727	51.5133	198.476	0.04	-225.306	47.3043	194.22
						0.61333	-224.707	51.5162	198.427	0.03476	-225.274	47.3	194.165
						0.61619	-224.673	51.5171	198.394	0.05667	-225.261	47.2862	194.109
						0.60143	-224.617	51.5133	198.352	0.06571	-225.243	47.2843	194.027
						0.57095	-224.576	51.5081	198.305	0.08	-225.189	47.2743	193.961
						0.58286	-224.545	51.4943	198.271	0.0419	-225.129	47.2857	193.926
						0.60238	-224.509	51.5014	198.209	0.01381	-225.053	47.2962	193.918
						0.58048	-224.466	51.4895	198.164	0.03905	-224.982	47.309	193.91
						0.53333	-224.425	51.4843	198.143	0.04381	-224.947	47.3062	193.875
						0.52286	-224.398	51.4924	198.117	0.05762	-224.848	47.3086	193.866
						0.51	-224.343	51.4767	198.11	0.08571	-224.804	47.3109	193.873
						0.50286	-224.292	51.4624	198.084	0.11381	-224.776	47.3105	193.864
						0.50238	-224.231	51.4486	198.081	0.12143	-224.729	47.3162	193.814
						0.49095	-224.198	51.4362	198.069	0.11857	-224.671	47.319	193.816
						0.49238	-224.16	51.431	198.023	0.0981	-224.59	47.3252	193.775
						0.51	-224.093	51.4133	197.967	0.11667	-224.511	47.3309	193.739
						0.51	-224.04	51.4081	197.903	0.11714	-224.466	47.3233	193.711
						0.53952	-224.009	51.401	197.882	0.11381	-224.4	47.3162	193.658
						0.55714	-223.947	51.3967	197.84	0.12714	-224.34	47.3095	193.63
						0.57667	-223.893	51.39	197.774	0.13667	-224.299	47.2919	193.584
						0.56714	-223.821	51.379	197.738	0.14429	-224.224	47.2857	193.546
						0.52095	-223.76	51.3762	197.72	0.16857	-224.131	47.2667	193.504
						0.50333	-223.676	51.361	197.674	0.19381	-224.055	47.2486	193.477
						0.48619	-223.649	51.34	197.644	0.19619	-223.964	47.2414	193.423
						0.49429	-223.634	51.3267	197.59	0.21714	-223.9	47.2362	193.396
						0.50619	-223.619	51.3057	197.54	0.2481	-223.858	47.229	193.378
						0.50905	-223.584	51.3033	197.498	0.26095	-223.81	47.221	193.316
						0.47619	-223.577	51.2971	197.462	0.27143	-223.798	47.2062	193.269
						0.51238	-223.569	51.2967	197.423	0.25095	-223.786	47.1957	193.255
						0.53238	-223.554	51.2876	197.379	0.25	-223.747	47.199	193.249
						0.54238	-223.498	51.2662	197.323	0.26476	-223.755	47.2024	193.208
						0.55286	-223.491	51.2862	197.261	0.28714	-223.708	47.2057	193.18
						0.53905	-223.46	51.3129	197.224	0.30905	-223.678	47.1962	193.152
						0.53571	-223.414	51.3229	197.178	0.35714	-223.655	47.1929	193.126
						0.53857	-223.38	51.31	197.13	0.41095	-223.617	47.1995	193.09
						0.52238	-223.364	51.3033	197.119	0.45476	-223.554	47.1819	193.057
						0.50762	-223.337	51.3114	197.112	0.45381	-223.525	47.1643	193.011
						0.48429	-223.303	51.3029	197.107	0.45571	-223.469	47.1524	192.976
						0.44286	-223.259	51.3009	197.087	0.4419	-223.413	47.1505	192.975
						0.43429	-223.212	51.2919	197.074	0.4581	-223.378	47.13	192.94
						0.43143	-223.175	51.2924	197.081	0.46143	-223.328	47.1176	192.913
						0.44571	-223.132	51.2938	197.055	0.46571	-223.285	47.1148	192.905
						0.46762	-223.078	51.2843	197.018	0.46524	-223.309	47.1214	192.891
						0.46571	-223.034	51.2786	197.017	0.47095	-223.277	47.1138	192.844
						0.49	-222.966	51.2567	196.99	0.46667	-223.235	47.0929	192.816
						0.5019	-222.904	51.2505	196.99	0.46143	-223.188	47.0776	192.788
						0.5	-222.834	51.2343	196.961	0.45476	-223.134	47.0686	192.732
						0.51524	-222.787	51.2148	196.929	0.45619	-223.1	47.0509	192.705
						0.52857	-222.705	51.1924	196.869	0.46238	-223.059	47.0471	192.653
						0.51952	-222.647	51.1681	196.822	0.44857	-223.024	47.0419	192.581
						0.50952	-222.583	51.1476	196.758	0.4519	-223.038	47.029	192.524
						0.52857	-222.536	51.149	196.721	0.4581	-223.014	47.0243	192.509
						0.50333	-222.499	51.1319	196.68	0.44333	-222.974	46.9933	192.456
						0.52476	-222.483	51.1057	196.605	0.45381	-222.923	46.9743	192.412
						0.53762	-222.455	51.0971	196.549	0.42286	-222.872	46.9767	192.369
						0.52952	-222.437	51.0895	196.465	0.39143	-222.817	46.9543	192.321
						0.52429	-222.392	51.0871	196.41	0.3919	-222.804	46.9414	192.29
						0.51571	-222.377	51.091	196.37	0.40429	-222.756	46.9333	192.269
						0.52667	-222.358	51.0852	196.328	0.43476	-222.729	46.9405	192.24
						0.53333	-222.34	51.0824	196.28	0.45762	-222.686	46.9362	192.206
						0.53286	-222.301	51.0724	196.239	0.48619	-222.674	46.9505	192.179
						0.51619	-222.258	51.0605	196.202	0.49619	-222.619	46.9571	192.157
						0.50571	-222.228	51.0419	196.154	0.46762	-222.606	46.9481	192.102
						0.5081	-222.203	51.0262	196.126	0.45619	-222.525	46.9452	192.065
						0.50286	-222.158	51.0262	196.095	0.43143	-222.453	46.9357	192.056
						0.47476	-222.116	51.0538	196.03	0.42952	-222.395	46.941	192.017
						0.43048	-222.073	51.0595	195.961	0.43714	-222.314	46.9257	191.989
						0.39857	-222.059	51.0676	195.878	0.43429	-222.264	46.9033	191.947
						0.38333	-222.002	51.0624	195.793	0.43619	-222.208	46.9152	191.877
						0.38667	-221.967	51.0733	195.755	0.45524	-222.169	46.9029	191.838
						0.38667	-221.909	51.0781	195.716	0.45238	-222.109	46.8943	191.779
						0.41238	-221.862	51.0829	195.68	0.44571	-222.014	46.88	191.752
						0.40238	-221.811	51.0776	195.652	0.43714	-221.964	46.8543	191.67
						0.41762	-221.751	51.0524	195.61	0.4381	-221.908	46.8595	191.616
						0.41524	-221.677	51.0695	195.583	0.38429	-221.85	46.8581	191.549
						0.44	-221.638	51.0557	195.528	0.36476	-221.805	46.8414	191.476
						0.4481	-221.616	51.0424	195.496	0.36905	-221.78	46.8352	191.42
						0.45476	-221.603	51.0324	195.427	0.34333	-221.731	46.8443	191.372
						0.47333	-221.536	51.0124	195.345	0.33333	-221.695	46.8419	191.304
						0.49905	-221.478	51.0052	195.27	0.33619	-221.659	46.8252	191.256
						0.49286	-221.417	50.9967	195.225	0.31762	-221.664	46.8167	191.194
						0.46429	-221.383	51.0071	195.162	0.31619	-221.622	46.7938	191.155
						0.45571	-221.357	51.0219	195.096	0.29571	-221.593	46.7733	191.102
						0.42095	-221.313	51.011	195.05	0.31381	-221.524	46.7767	191.065
						0.39952	-221.27	51.0048	195.007	0.28952	-221.511	46.7429	191.02
						0.39619	-221.246	51.0033	194.946	0.29905	-221.504	46.7357	190.93
						0.38952	-221.225	50.9762	194.9	0.27762	-221.497	46.7276	190.891
						0.40333	-221.215	50.9681	194.878	0.24762	-221.488	46.7148	190.829
						0.41238	-221.184	50.9714	194.891	0.23238	-221.471	46.711	190.78
						0.42857	-221.15	50.981	194.91	0.22238	-221.452	46.6981	190.754
						0.42619	-221.121	50.9681	194.89	0.17333	-221.417	46.6776	190.698
						0.43429	-221.091	50.9629	194.882	0.1819	-221.402	46.67	190.663
						0.42619	-221.052	50.9548	194.875	0.20667	-221.356	46.6595	190.588
						0.38381	-221.023	50.9319	194.841	0.18333	-221.314	46.6467	190.532
						0.40714	-220.991	50.9424	194.813	0.19857	-221.29	46.6381	190.494
						0.39143	-220.974	50.9143	194.788	0.19905	-221.237	46.6229	190.429
						0.37333	-220.96	50.9171	194.747	0.21095	-221.192	46.6257	190.4
						0.35	-220.863	50.9176	194.737	0.22619	-221.151	46.6338	190.319
						0.33429	-220.77	50.9	194.704	0.22952	-221.102	46.6033	190.257
						0.33429	-220.742	50.8724	194.684	0.24333	-221.061	46.5891	190.195
						0.30333	-220.702	50.8529	194.64	0.21143	-221.03	46.5843	190.139
						0.30333	-220.66	50.8295	194.57	0.20667	-220.952	46.5795	190.077
						0.29476	-220.635	50.8143	194.512	0.15667	-220.919	46.5724	189.992
						0.28762	-220.594	50.8029	194.458	0.1781	-220.868	46.5605	189.914
						0.31762	-220.557	50.8019	194.413	0.14857	-220.843	46.5429	189.84
						0.31667	-220.548	50.7929	194.346	0.14429	-220.789	46.5533	189.757
						0.33429	-220.497	50.7714	194.29	0.13952	-220.762	46.5452	189.71
						0.33905	-220.444	50.771	194.253	0.16333	-220.746	46.5333	189.676
						0.32714	-220.404	50.7543	194.212	0.16429	-220.691	46.541	189.641
						0.31238	-220.339	50.7286	194.165	0.16667	-220.671	46.5533	189.627
						0.30762	-220.287	50.7062	194.103	0.18	-220.616	46.5719	189.606
						0.30571	-220.23	50.6971	194.076	0.22095	-220.566	46.5791	189.594
						0.29476	-220.167	50.6919	194.012	0.25	-220.51	46.5729	189.588
						0.29524	-220.125	50.6886	193.971	0.22095	-220.5	46.5529	189.552
						0.31905	-220.079	50.6938	193.922	0.21	-220.446	46.5519	189.515
						0.27524	-220.036	50.6819	193.894	0.16571	-220.423	46.5348	189.453
						0.30524	-219.975	50.6686	193.866	0.16714	-220.414	46.541	189.429
						0.24333	-219.891	50.6567	193.825	0.1881	-220.369	46.5195	189.379
						0.23619	-219.864	50.6467	193.77	0.16905	-220.34	46.4967	189.355
						0.23333	-219.84	50.6414	193.727	0.18476	-220.287	46.4924	189.284
						0.2081	-219.791	50.6533	193.683	0.17667	-220.26	46.4829	189.263
						0.19476	-219.75	50.6567	193.657	0.18333	-220.223	46.4629	189.236
						0.22333	-219.707	50.6462	193.629	0.22714	-220.215	46.4343	189.194
						0.28143	-219.656	50.6281	193.601	0.21048	-220.125	46.411	189.16
						0.31286	-219.621	50.6014	193.574	0.21476	-220.098	46.4	189.137
						0.2919	-219.594	50.5905	193.555	0.23571	-220.044	46.389	189.115
						0.29429	-219.526	50.5714	193.525	0.24857	-219.969	46.3929	189.108
						0.29429	-219.51	50.5638	193.498	0.23952	-219.885	46.3757	189.093
						0.31571	-219.509	50.5419	193.47	0.24714	-219.783	46.3686	189.03
						0.34524	-219.452	50.5352	193.408	0.27952	-219.735	46.3605	188.997
						0.39095	-219.401	50.5357	193.344	0.30762	-219.663	46.3438	188.945
						0.36476	-219.39	50.5414	193.303	0.31048	-219.596	46.31	188.888
						0.36	-219.35	50.5224	193.24	0.2919	-219.537	46.2905	188.856
						0.33095	-219.316	50.4995	193.206	0.27333	-219.497	46.2681	188.827
						0.30429	-219.255	50.4843	193.148	0.26048	-219.444	46.2633	188.779
						0.31143	-219.204	50.4738	193.108	0.26952	-219.377	46.2509	188.732
						0.33762	-219.15	50.4476	193.034	0.28619	-219.309	46.2419	188.682
						0.32429	-219.071	50.4438	192.99	0.27524	-219.262	46.2367	188.613
						0.37333	-219.018	50.43	192.953	0.24905	-219.266	46.2252	188.571
						0.3919	-218.985	50.4395	192.911	0.24476	-219.24	46.2105	188.53
						0.40524	-218.914	50.4329	192.897	0.24238	-219.211	46.201	188.503
						0.43286	-218.838	50.4257	192.868	0.24048	-219.161	46.1843	188.46
						0.43667	-218.793	50.4181	192.853	0.23143	-219.121	46.1643	188.412
						0.43714	-218.741	50.4214	192.821	0.23857	-219.064	46.1671	188.384
						0.40143	-218.704	50.4243	192.815	0.30286	-219.06	46.1743	188.348
						0.36	-218.653	50.4348	192.8	0.31952	-219.057	46.1729	188.287
						0.39	-218.588	50.4357	192.77	0.33905	-219.02	46.1514	188.225
						0.41	-218.562	50.4314	192.757	0.33667	-218.985	46.1286	188.15
						0.39381	-218.493	50.43	192.711	0.33143	-218.965	46.1262	188.102
						0.37905	-218.397	50.4329	192.673	0.31952	-218.954	46.131	188.06
						0.3719	-218.343	50.4276	192.636	0.27333	-218.91	46.1248	188.001
						0.3319	-218.304	50.4081	192.608	0.24286	-218.847	46.1071	187.946
						0.31857	-218.248	50.4014	192.564	0.23857	-218.822	46.08	187.871
						0.35905	-218.187	50.4162	192.519	0.2519	-218.785	46.0619	187.798
						0.40429	-218.143	50.4167	192.468	0.25429	-218.706	46.0486	187.723
						0.43905	-218.097	50.3967	192.408	0.28476	-218.612	46.0586	187.716
						0.45333	-218.063	50.4076	192.371	0.3119	-218.572	46.0605	187.696
						0.46571	-218.035	50.4057	192.335	0.3481	-218.53	46.0614	187.679
						0.50048	-217.991	50.3981	192.266	0.37143	-218.469	46.0495	187.69
						0.51429	-217.964	50.3929	192.212	0.3881	-218.404	46.051	187.679
						0.51429	-217.915	50.371	192.156	0.4019	-218.343	46.0552	187.67
						0.55762	-217.887	50.3557	192.06	0.40667	-218.283	46.0633	187.676
						0.54619	-217.867	50.3538	191.999	0.41333	-218.235	46.0757	187.669
						0.56333	-217.828	50.3448	191.93	0.44524	-218.166	46.0881	187.639
						0.54238	-217.82	50.3519	191.874	0.43143	-218.13	46.101	187.613
						0.55762	-217.763	50.3443	191.768	0.38476	-218.074	46.1005	187.573
						0.58571	-217.728	50.3148	191.684	0.34095	-218.015	46.0933	187.531
						0.5719	-217.728	50.2905	191.612	0.31524	-217.978	46.1062	187.489
						0.55952	-217.661	50.2957	191.516	0.31238	-217.965	46.0905	187.431
						0.57952	-217.616	50.3	191.45	0.31762	-217.918	46.0795	187.372
						0.6119	-217.575	50.2829	191.398	0.30619	-217.876	46.0671	187.328
						0.63762	-217.525	50.2667	191.353	0.33571	-217.847	46.0605	187.277
						0.68333	-217.475	50.271	191.297	0.34333	-217.817	46.0567	187.239
						0.71571	-217.446	50.2562	191.277	0.32	-217.772	46.0643	187.239
						0.71048	-217.418	50.2438	191.239	0.28238	-217.753	46.0619	187.21
						0.69429	-217.371	50.2376	191.193	0.26857	-217.763	46.0614	187.157
						0.68286	-217.354	50.2562	191.164	0.26333	-217.782	46.0538	187.064
						0.67857	-217.295	50.2276	191.108	0.22667	-217.786	46.0371	187.011
						0.65667	-217.226	50.2229	191.052	0.17857	-217.758	46.02	186.946
						0.64762	-217.199	50.2186	191.003	0.20048	-217.763	46.0028	186.863
						0.6319	-217.149	50.209	190.954	0.22238	-217.745	45.9828	186.772
						0.64571	-217.1	50.1967	190.919	0.23952	-217.744	45.9643	186.717
						0.61857	-217.031	50.1914	190.906	0.22	-217.764	45.9371	186.615
						0.61667	-216.972	50.1705	190.862	0.20286	-217.767	45.9124	186.506
						0.62429	-216.919	50.1676	190.805	0.22286	-217.741	45.9009	186.459
						0.62429	-216.843	50.1462	190.754	0.25905	-217.712	45.869	186.402
						0.64667	-216.788	50.141	190.707	0.26381	-217.67	45.8481	186.358
						0.67143	-216.743	50.1495	190.667	0.28286	-217.566	45.8414	186.331
						0.66048	-216.651	50.1562	190.594	0.29286	-217.51	45.8257	186.318
						0.66429	-216.607	50.1543	190.558	0.30095	-217.439	45.8324	186.332
						0.65714	-216.548	50.119	190.523	0.30143	-217.381	45.8291	186.309
						0.67905	-216.513	50.12	190.47	0.30381	-217.304	45.8148	186.284
						0.68571	-216.478	50.119	190.413	0.32095	-217.252	45.791	186.273
						0.6381	-216.45	50.11	190.379	0.31476	-217.203	45.7886	186.264
						0.61762	-216.403	50.0986	190.324	0.31524	-217.161	45.7948	186.281
						0.56714	-216.363	50.0857	190.28	0.33905	-217.081	45.8172	186.308
						0.56714	-216.328	50.0667	190.225	0.34381	-216.991	45.8329	186.343
						0.58429	-216.289	50.06	190.198	0.37333	-216.922	45.8281	186.398
						0.57095	-216.253	50.0557	190.144	0.40476	-216.835	45.8219	186.433
						0.56619	-216.256	50.0548	190.108	0.46619	-216.773	45.8176	186.46
						0.52429	-216.25	50.0448	190.074	0.4419	-216.701	45.8209	186.506
						0.51762	-216.233	50.0371	190.065	0.43476	-216.61	45.8524	186.565
						0.4881	-216.223	50.04	190.032	0.39952	-216.512	45.8609	186.592
						0.46095	-216.24	50.0424	190.015	0.4	-216.441	45.8667	186.638
						0.4481	-216.217	50.0405	190.016	0.41	-216.355	45.8867	186.682
						0.40667	-216.19	50.0195	190.007	0.33905	-216.346	45.9009	186.693
						0.46714	-216.19	50.0191	189.99	0.26762	-216.271	45.9119	186.729
						0.43571	-216.184	50.0019	190.01	0.26571	-216.231	45.93	186.764
						0.42333	-216.171	49.979	189.973	0.2581	-216.218	45.9357	186.817
						0.43714	-216.202	49.9724	189.945	0.24381	-216.184	45.9562	186.834
						0.42143	-216.19	49.9586	189.897	0.23095	-216.131	45.9529	186.848
						0.39429	-216.192	49.9648	189.839	0.27381	-216.12	45.9586	186.881
						0.3281	-216.173	49.9538	189.796	0.27476	-216.121	45.9748	186.928
						0.27667	-216.189	49.9376	189.778	0.27571	-216.095	45.9876	186.946
						0.2881	-216.189	49.9343	189.721	0.2881	-216.083	45.9786	186.954
						0.30667	-216.196	49.9314	189.649	0.30571	-216.052	45.9605	186.943
						0.31333	-216.208	49.9262	189.61	0.2881	-216.04	45.9529	186.93
						0.31905	-216.224	49.9333	189.582	0.27143	-216.021	45.9533	186.918
						0.28619	-216.237	49.9124	189.513	0.2419	-216.003	45.9652	186.892
						0.26952	-216.262	49.9029	189.458	0.24238	-215.976	45.9681	186.873
						0.28524	-216.224	49.8848	189.41	0.2419	-215.949	45.9743	186.888
						0.29286	-216.17	49.8705	189.368	0.29857	-215.893	45.9619	186.878
						0.3	-216.101	49.8686	189.3	0.31571	-215.895	45.939	186.855
						0.31143	-216.033	49.8495	189.264	0.36429	-215.883	45.9333	186.822
						0.33762	-215.966	49.8281	189.196	0.38143	-215.84	45.9238	186.774
						0.34524	-215.912	49.8086	189.12	0.37238	-215.816	45.9138	186.738
						0.37143	-215.843	49.8186	189.083	0.40143	-215.77	45.9095	186.711
						0.3019	-215.765	49.7995	189.044	0.41524	-215.76	45.9119	186.666
						0.30238	-215.679	49.7919	188.99	0.42762	-215.737	45.9014	186.62
						0.29143	-215.597	49.7962	188.963	0.43857	-215.722	45.8952	186.566
						0.29619	-215.512	49.7929	188.949	0.46333	-215.701	45.8786	186.538
						0.31952	-215.423	49.7924	188.934	0.46714	-215.729	45.8714	186.481
						0.31095	-215.342	49.7948	188.921	0.46952	-215.756	45.8771	186.427
						0.33857	-215.26	49.791	188.894	0.50095	-215.736	45.8643	186.34
						0.38571	-215.164	49.8043	188.864	0.46286	-215.731	45.8595	186.303
						0.42714	-215.08	49.7895	188.87	0.45048	-215.691	45.8648	186.249
						0.42429	-214.978	49.79	188.888	0.44238	-215.634	45.8762	186.186
						0.44571	-214.876	49.7695	188.86	0.4381	-215.564	45.8681	186.117
						0.41333	-214.779	49.7548	188.79	0.42714	-215.508	45.8581	186.028
						0.40095	-214.7	49.7395	188.756	0.42524	-215.433	45.8419	185.96
						0.40619	-214.605	49.7395	188.722	0.42333	-215.379	45.8338	185.919
						0.40619	-214.538	49.7471	188.694	0.36286	-215.32	45.8195	185.837
						0.42571	-214.502	49.7438	188.661	0.29714	-215.267	45.82	185.776
						0.42857	-214.485	49.7257	188.625	0.2681	-215.195	45.8052	185.722
						0.45857	-214.447	49.7252	188.576	0.2619	-215.129	45.7995	185.667
						0.45333	-214.417	49.7214	188.541	0.25714	-215.044	45.8	185.639
						0.47095	-214.4	49.7395	188.507	0.22381	-214.94	45.7857	185.642
						0.47095	-214.379	49.7229	188.451	0.23238	-214.86	45.7743	185.622
						0.49	-214.367	49.7167	188.399	0.24476	-214.787	45.7595	185.576
						0.53333	-214.364	49.7157	188.351	0.22143	-214.685	45.7629	185.538
						0.53476	-214.362	49.7114	188.303	0.19952	-214.604	45.7633	185.511
						0.52286	-214.288	49.711	188.241	0.16619	-214.535	45.7657	185.446
						0.52476	-214.254	49.6924	188.193	0.16762	-214.432	45.7671	185.405
						0.53619	-214.21	49.6795	188.173	0.10476	-214.288	45.7481	185.37
						0.52619	-214.186	49.6724	188.155	0.10238	-214.178	45.7414	185.367
						0.49048	-214.136	49.6448	188.1	0.11381	-214.055	45.7481	185.309
						0.44333	-214.116	49.6224	188.044	0.11381	-213.951	45.7481	185.268
						0.4419	-214.089	49.6057	187.947	0.10667	-213.895	45.741	185.226
						0.42667	-214.073	49.61	187.871	0.14	-213.832	45.7333	185.17
						0.40667	-214.024	49.6048	187.835	0.17476	-213.791	45.7229	185.143
						0.41286	-213.94	49.599	187.779	0.16476	-213.736	45.7057	185.107
						0.40857	-213.845	49.5695	187.728	0.17857	-213.706	45.6943	185.038
						0.38524	-213.766	49.5419	187.673	0.17143	-213.674	45.6952	184.988
						0.34286	-213.718	49.5281	187.61	0.15333	-213.646	45.6833	184.925
						0.31524	-213.653	49.5271	187.574	0.1181	-213.622	45.6743	184.862
						0.2781	-213.59	49.5248	187.548	0.06619	-213.58	45.6667	184.8
						0.28095	-213.531	49.5252	187.503	0.06524	-213.572	45.6667	184.736
						0.27429	-213.482	49.4943	187.44	0.0981	-213.59	45.6657	184.655
						0.24381	-213.429	49.489	187.391	0.09048	-213.549	45.6619	184.573
						0.23095	-213.385	49.4819	187.335	0.09048	-213.534	45.6595	184.545
						0.18905	-213.311	49.45	187.279	0.11667	-213.533	45.641	184.517
						0.19571	-213.208	49.4319	187.217	0.15048	-213.523	45.6338	184.433
						0.22333	-213.165	49.4129	187.19	0.19571	-213.515	45.6238	184.418
						0.2281	-213.122	49.4052	187.141	0.20333	-213.496	45.6138	184.382
						0.24857	-213.08	49.4029	187.044	0.25667	-213.462	45.62	184.361
						0.26238	-213.04	49.3871	186.965	0.26429	-213.427	45.6067	184.305
						0.2981	-213.008	49.3771	186.944	0.26905	-213.412	45.5867	184.278
						0.32762	-212.941	49.3762	186.902	0.27333	-213.398	45.5752	184.254
						0.33714	-212.898	49.3614	186.867	0.28476	-213.357	45.5614	184.211
						0.39143	-212.833	49.3505	186.839	0.26857	-213.343	45.5524	184.202
						0.41333	-212.806	49.3433	186.817	0.2381	-213.287	45.5333	184.173
						0.44476	-212.79	49.3481	186.796	0.28095	-213.259	45.5357	184.125
						0.46333	-212.81	49.3567	186.782	0.24095	-213.18	45.5333	184.07
						0.47619	-212.795	49.3595	186.761	0.26333	-213.125	45.5162	184.022
						0.50095	-212.763	49.3414	186.753	0.27095	-213.07	45.5205	183.981
						0.54476	-212.754	49.3257	186.717	0.28048	-212.997	45.5091	183.95
						0.56095	-212.757	49.3171	186.647	0.31762	-212.957	45.4957	183.925
						0.56714	-212.767	49.31	186.571	0.30714	-212.894	45.4671	183.89
						0.58714	-212.76	49.3009	186.521	0.32	-212.815	45.451	183.846
						0.61905	-212.733	49.2881	186.465	0.33238	-212.778	45.4257	183.825
						0.65524	-212.658	49.2838	186.423	0.31714	-212.732	45.4081	183.796
						0.67095	-212.615	49.2914	186.368	0.28571	-212.67	45.3967	183.728
						0.66571	-212.603	49.2729	186.311	0.26	-212.599	45.38	183.707
						0.65	-212.562	49.2462	186.254	0.22714	-212.526	45.3586	183.665
						0.63286	-212.521	49.231	186.183	0.2119	-212.491	45.3448	183.643
						0.61333	-212.489	49.201	186.154	0.18476	-212.456	45.3219	183.581
						0.61333	-212.45	49.2181	186.111	0.17095	-212.449	45.319	183.54
						0.59714	-212.429	49.2238	186.042	0.18048	-212.421	45.3138	183.492
						0.59238	-212.406	49.239	186	0.17429	-212.393	45.3129	183.392
						0.59619	-212.38	49.2286	185.979	0.17476	-212.39	45.2938	183.365
						0.56714	-212.357	49.2162	185.943	0.17571	-212.384	45.2924	183.305
						0.57714	-212.315	49.2019	185.93	0.17619	-212.371	45.2819	183.257
						0.55905	-212.282	49.1838	185.875	0.15048	-212.371	45.2652	183.204
						0.57048	-212.256	49.1695	185.832	0.15762	-212.378	45.2457	183.157
						0.55429	-212.227	49.1686	185.815	0.12667	-212.377	45.2395	183.1
						0.53905	-212.161	49.1686	185.773	0.12619	-212.374	45.2271	183.062
						0.50143	-212.112	49.1738	185.733	0.12952	-212.379	45.2167	183.015
						0.49667	-212.063	49.1595	185.711	0.10238	-212.364	45.2033	182.959
						0.49429	-211.99	49.141	185.68	0.09381	-212.36	45.2033	182.949
						0.46619	-211.92	49.1252	185.645	0.08095	-212.363	45.1976	182.913
						0.46286	-211.88	49.1229	185.61	0.06238	-212.352	45.2071	182.876
						0.44	-211.858	49.1129	185.562	0.07381	-212.317	45.1938	182.822
						0.44333	-211.833	49.1024	185.513	0.12333	-212.305	45.191	182.808
						0.44143	-211.807	49.1	185.464	0.11952	-212.258	45.1833	182.738
						0.45333	-211.793	49.1062	185.416	0.13143	-212.237	45.1786	182.676
						0.45	-211.777	49.1095	185.383	0.14238	-212.169	45.1752	182.608
						0.46143	-211.777	49.1067	185.341	0.13143	-212.108	45.1724	182.546
						0.45333	-211.743	49.0748	185.278	0.11048	-212.034	45.161	182.504
						0.45524	-211.711	49.0519	185.23	0.10381	-211.966	45.1443	182.49
						0.44476	-211.659	49.0224	185.149	0.11	-211.915	45.1271	182.51
						0.42286	-211.583	49.0114	185.086	0.14571	-211.843	45.1214	182.468
						0.40952	-211.523	49.0024	185.031	0.15714	-211.76	45.1062	182.44
						0.40286	-211.464	48.9919	184.961	0.17333	-211.715	45.1105	182.412
						0.38667	-211.411	48.99	184.939	0.1719	-211.599	45.109	182.422
						0.34905	-211.323	48.9881	184.903	0.17286	-211.523	45.1062	182.428
						0.40571	-211.278	48.9724	184.838	0.18286	-211.455	45.1057	182.441
						0.42524	-211.254	48.9657	184.802	0.19238	-211.368	45.0986	182.43
						0.43857	-211.2	48.9724	184.763	0.2	-211.292	45.1029	182.418
						0.49714	-211.16	48.9729	184.729	0.19048	-211.23	45.0971	182.422
						0.53143	-211.098	48.9733	184.728	0.19762	-211.142	45.1	182.405
						0.53667	-211.04	48.9862	184.707	0.18238	-211.071	45.0981	182.424
						0.54143	-211.025	48.9848	184.68	0.20333	-210.972	45.1048	182.398
						0.53	-211.005	48.9795	184.68	0.2019	-210.898	45.1057	182.371
						0.52714	-210.968	48.97	184.674	0.17	-210.823	45.0981	182.307
						0.53	-210.925	48.9719	184.675	0.18286	-210.772	45.0838	182.287
						0.51333	-210.875	48.9676	184.662	0.18714	-210.716	45.0871	182.258
						0.51952	-210.836	48.9648	184.653	0.19	-210.68	45.0752	182.21
						0.53619	-210.754	48.961	184.639	0.21381	-210.655	45.0614	182.205
						0.53381	-210.712	48.9514	184.64	0.22429	-210.6	45.0405	182.17
						0.51857	-210.65	48.9405	184.619	0.22857	-210.563	45.0433	182.1
						0.49476	-210.608	48.9233	184.597	0.20762	-210.553	45.0286	182.064
						0.49333	-210.581	48.9133	184.555	0.16952	-210.525	45.0295	182.024
						0.4981	-210.533	48.9024	184.527	0.16952	-210.505	45.0176	181.969
						0.52	-210.504	48.9019	184.491	0.16857	-210.461	45.0162	181.921
						0.55143	-210.459	48.8967	184.451	0.15905	-210.476	45.0105	181.86
						0.56381	-210.429	48.9014	184.432	0.15333	-210.455	45.0186	181.777
						0.53524	-210.379	48.8724	184.369	0.14286	-210.434	45.0167	181.736
						0.52857	-210.346	48.8662	184.307	0.13381	-210.455	45.0224	181.681
						0.52762	-210.318	48.8262	184.258	0.16048	-210.435	45.021	181.626
						0.49381	-210.263	48.8057	184.203	0.22524	-210.416	45.0191	181.571
						0.46286	-210.255	48.7924	184.14	0.20714	-210.443	45.0157	181.497
						0.4819	-210.242	48.7762	184.098	0.22095	-210.415	45.0143	181.433
						0.50571	-210.164	48.7567	184.054	0.20524	-210.413	44.979	181.366
						0.52143	-210.13	48.7438	184	0.20762	-210.368	44.971	181.29
						0.56286	-210.106	48.7276	183.97	0.2081	-210.328	44.9714	181.262
						0.5919	-210.1	48.7114	183.934	0.21429	-210.333	44.9795	181.215
						0.60476	-210.075	48.6933	183.906	0.22143	-210.283	44.9557	181.154
						0.63476	-210.032	48.6757	183.85	0.26619	-210.248	44.95	181.09
						0.62524	-210.031	48.6548	183.787	0.27333	-210.205	44.9371	181.008
						0.66	-210.003	48.649	183.752	0.28429	-210.188	44.94	180.963
						0.69952	-209.954	48.6452	183.704	0.23286	-210.142	44.9262	180.894
						0.75952	-209.919	48.64	183.683	0.23714	-210.088	44.9333	180.811
						0.80476	-209.872	48.6305	183.669	0.22667	-210.062	44.9333	180.734
						0.82857	-209.851	48.631	183.647	0.21429	-210.008	44.9248	180.665
						0.84714	-209.803	48.62	183.599	0.20524	-209.989	44.91	180.617
						0.85762	-209.765	48.6081	183.558	0.20095	-209.932	44.8914	180.568
						0.87714	-209.725	48.5805	183.487	0.24048	-209.89	44.8724	180.534
						0.85667	-209.671	48.6019	183.459	0.26048	-209.848	44.8633	180.451
						0.87143	-209.588	48.6	183.465	0.25619	-209.792	44.8424	180.394
						0.89429	-209.52	48.5981	183.443	0.24333	-209.773	44.8267	180.339
						0.86524	-209.452	48.5871	183.437	0.16381	-209.76	44.8129	180.262
						0.86381	-209.356	48.58	183.441	0.15667	-209.734	44.7933	180.205
						0.84048	-209.253	48.5543	183.436	0.14	-209.668	44.7738	180.128
						0.8181	-209.187	48.5352	183.43	0.15952	-209.597	44.7695	180.083
						0.81429	-209.085	48.521	183.415	0.14429	-209.552	44.7662	180.053
						0.74762	-209.003	48.5138	183.379	0.15952	-209.503	44.7552	180.008
						0.74952	-208.92	48.5014	183.384	0.15429	-209.431	44.7352	179.985
						0.72952	-208.836	48.4881	183.336	0.1381	-209.386	44.7319	179.971
						0.69286	-208.773	48.4743	183.29	0.08857	-209.312	44.7314	179.998
						0.69048	-208.728	48.4691	183.252	0.05952	-209.258	44.7333	179.996
						0.6581	-208.673	48.4643	183.183	0.0419	-209.213	44.7362	179.959
						0.63905	-208.641	48.4548	183.153	0.07952	-209.189	44.7357	179.952
						0.62333	-208.607	48.4529	183.084	0.08857	-209.147	44.7129	179.918
						0.60476	-208.576	48.4552	183.035	0.1119	-209.062	44.6957	179.877
						0.57143	-208.535	48.4271	182.987	0.1019	-209.015	44.6795	179.836
						0.52143	-208.511	48.4067	182.951	0.10429	-208.938	44.6786	179.773
						0.47857	-208.487	48.3895	182.876	0.15286	-208.861	44.671	179.731
						0.47381	-208.454	48.3814	182.836	0.12619	-208.807	44.6557	179.683
						0.48619	-208.447	48.3619	182.787	0.12714	-208.744	44.639	179.669
						0.45524	-208.462	48.3452	182.691	0.14238	-208.662	44.6348	179.606
						0.45	-208.455	48.3314	182.621	0.12524	-208.579	44.6438	179.558
						0.46524	-208.421	48.3371	182.55	0.14333	-208.469	44.6338	179.524
						0.46333	-208.389	48.3414	182.491	0.15095	-208.355	44.6262	179.469
						0.4781	-208.383	48.3519	182.42	0.15857	-208.333	44.6281	179.42
						0.48714	-208.364	48.3543	182.356	0.14238	-208.304	44.6291	179.357
						0.50857	-208.363	48.3538	182.28	0.14333	-208.268	44.6162	179.288
						0.52286	-208.349	48.3448	182.235	0.12952	-208.261	44.6029	179.232
						0.49714	-208.287	48.3405	182.118	0.14	-208.24	44.6	179.163
						0.54333	-208.247	48.339	182.045	0.14905	-208.215	44.5933	179.1
						0.57333	-208.202	48.339	181.99	0.1519	-208.203	44.5829	179.009
						0.56857	-208.116	48.3429	181.926	0.17905	-208.162	44.5791	178.933
						0.57238	-208.048	48.3338	181.88	0.21143	-208.149	44.5452	178.864
						0.53238	-207.987	48.3343	181.814	0.21238	-208.119	44.5305	178.788
						0.49857	-207.906	48.321	181.796	0.27714	-208.049	44.5324	178.733
						0.50143	-207.838	48.3124	181.745	0.25905	-208.049	44.5262	178.691
						0.49286	-207.775	48.3229	181.703	0.26381	-208.008	44.5367	178.655
						0.5281	-207.711	48.3262	181.643	0.28476	-207.975	44.52	178.62
						0.5581	-207.665	48.3157	181.586	0.24762	-207.955	44.5152	178.565
						0.55952	-207.617	48.3162	181.53	0.25524	-207.913	44.5119	178.53
						0.54048	-207.561	48.3057	181.516	0.2619	-207.878	44.4933	178.432
						0.58571	-207.499	48.3076	181.488	0.27905	-207.83	44.4814	178.404
						0.58476	-207.43	48.2976	181.44	0.28429	-207.78	44.4562	178.368
						0.58905	-207.415	48.2733	181.411	0.28524	-207.765	44.4552	178.333
						0.59048	-207.398	48.2533	181.356	0.33952	-207.715	44.4405	178.32
						0.58238	-207.371	48.2505	181.335	0.36667	-207.681	44.4248	178.27
						0.57238	-207.343	48.2495	181.273	0.39714	-207.648	44.4171	178.258
						0.56857	-207.29	48.2519	181.266	0.41238	-207.599	44.4143	178.237
						0.58619	-207.25	48.2714	181.239	0.41048	-207.537	44.41	178.234
						0.59571	-207.229	48.2681	181.177	0.41905	-207.457	44.4038	178.214
						0.60286	-207.216	48.2562	181.13	0.43524	-207.391	44.4081	178.212
						0.59	-207.19	48.2376	181.112	0.43095	-207.339	44.3881	178.22
						0.59476	-207.137	48.2214	181.084	0.45	-207.312	44.3743	178.223
						0.58333	-207.11	48.2171	181.053	0.40857	-207.235	44.3814	178.226
						0.62333	-207.084	48.2067	181.037	0.4319	-207.196	44.3662	178.235
						0.62905	-207.042	48.2052	180.992	0.38048	-207.19	44.3538	178.227
						0.64	-207.012	48.1905	180.961	0.41333	-207.129	44.3457	178.238
						0.69476	-206.996	48.2	180.906	0.42	-207.109	44.3324	178.259
						0.71857	-206.968	48.1795	180.863	0.38571	-207.097	44.3214	178.26
						0.73429	-206.909	48.1757	180.87	0.43	-207.07	44.3086	178.271
						0.75048	-206.866	48.16	180.828	0.45429	-207.063	44.3005	178.263
						0.76048	-206.835	48.1571	180.772	0.49381	-207.021	44.3095	178.289
						0.77381	-206.804	48.1352	180.716	0.49952	-207.019	44.2919	178.256
						0.80524	-206.756	48.1457	180.675	0.50048	-207.015	44.2848	178.215
						0.80286	-206.713	48.1452	180.6	0.51048	-206.995	44.2695	178.159
						0.81143	-206.659	48.1281	180.563	0.4719	-206.962	44.2595	178.096
						0.82429	-206.631	48.1124	180.48	0.46191	-206.915	44.2481	178.049
						0.85095	-206.61	48.0919	180.459	0.44571	-206.873	44.23	177.985
						0.85	-206.575	48.0395	180.375	0.45857	-206.813	44.2062	177.916
						0.84095	-206.546	48.0148	180.297	0.48476	-206.759	44.1752	177.816
						0.82714	-206.506	48.0181	180.296	0.46381	-206.732	44.1529	177.754
						0.77333	-206.424	48.0114	180.261	0.43143	-206.71	44.1219	177.659
						0.76333	-206.358	48.0076	180.22	0.42857	-206.67	44.1124	177.557
						0.75429	-206.303	47.9962	180.199	0.38238	-206.618	44.0824	177.449
						0.76048	-206.242	47.97	180.172	0.36619	-206.586	44.0395	177.369
						0.74	-206.16	47.9552	180.13	0.3319	-206.517	44.0262	177.304
						0.73524	-206.125	47.9486	180.075	0.31333	-206.47	44.0114	177.229
						0.71476	-206.09	47.9495	180.032	0.28143	-206.421	43.9876	177.145
						0.69857	-206.026	47.9262	179.975	0.30714	-206.359	43.9748	177.053
						0.67857	-205.979	47.9271	179.968	0.3419	-206.309	43.9495	176.96
						0.69	-205.926	47.9167	179.897	0.29429	-206.281	43.9424	176.887
						0.68667	-205.872	47.9019	179.856	0.2681	-206.219	43.9267	176.803
						0.70952	-205.807	47.8905	179.825	0.2319	-206.172	43.9048	176.728
						0.69143	-205.72	47.8838	179.783	0.23762	-206.108	43.9038	176.679
						0.65667	-205.68	47.8633	179.748	0.26619	-206.041	43.889	176.617
						0.64905	-205.609	47.861	179.718	0.30619	-206.005	43.891	176.583
						0.62857	-205.543	47.8495	179.662	0.29952	-205.952	43.8952	176.529
						0.64667	-205.463	47.8376	179.662	0.27333	-205.899	43.8962	176.486
						0.6381	-205.397	47.8329	179.594	0.25905	-205.846	43.8767	176.458
						0.61048	-205.356	47.8571	179.56	0.22762	-205.824	43.8671	176.438
						0.62095	-205.247	47.8514	179.539	0.21048	-205.794	43.8729	176.414
						0.62619	-205.17	47.8376	179.498	0.22714	-205.729	43.8676	176.372
						0.64857	-205.162	47.8333	179.483	0.24333	-205.679	43.86	176.33
						0.65238	-205.123	47.8181	179.468	0.25429	-205.643	43.8529	176.321
						0.67238	-205.078	47.8162	179.454	0.26048	-205.614	43.8552	176.314
						0.69952	-205.046	47.8195	179.425	0.28048	-205.593	43.8943	176.282
						0.69524	-205.008	47.8129	179.39	0.31762	-205.594	43.889	176.267
						0.71429	-204.962	47.8119	179.36	0.3319	-205.531	43.8862	176.26
						0.70524	-204.898	47.8048	179.359	0.3219	-205.478	43.8852	176.227
						0.6419	-204.85	47.7891	179.331	0.31667	-205.436	43.8829	176.181
						0.61952	-204.808	47.7624	179.274	0.29524	-205.382	43.8867	176.168
						0.60667	-204.767	47.7529	179.255	0.3519	-205.321	43.8752	176.126
						0.59286	-204.74	47.7486	179.218	0.35857	-205.259	43.8805	176.113
						0.57333	-204.7	47.7276	179.181	0.34143	-205.203	43.891	176.08
						0.56286	-204.68	47.7262	179.171	0.32143	-205.161	43.8871	176.052
						0.5781	-204.653	47.7214	179.152	0.30571	-205.092	43.8871	176.023
						0.58857	-204.638	47.7114	179.109	0.28476	-205.064	43.8629	175.974
						0.58143	-204.643	47.6981	179.053	0.31143	-205.02	43.8538	175.939
						0.53476	-204.622	47.6862	178.988	0.37714	-204.982	43.8476	175.911
						0.51429	-204.59	47.6838	178.937	0.38429	-204.926	43.8533	175.855
						0.52381	-204.525	47.6667	178.889	0.40619	-204.88	43.85	175.819
						0.52143	-204.511	47.6514	178.83	0.41762	-204.842	43.8481	175.777
						0.51048	-204.432	47.6405	178.747	0.40905	-204.808	43.8429	175.749
						0.50286	-204.337	47.6262	178.648	0.42048	-204.76	43.8443	175.727
						0.5219	-204.298	47.6248	178.556	0.41762	-204.694	43.84	175.693
						0.52333	-204.281	47.6048	178.48	0.45762	-204.612	43.8486	175.652
						0.51143	-204.237	47.5814	178.418	0.48524	-204.538	43.8314	175.62
						0.51286	-204.219	47.5681	178.335	0.47762	-204.425	43.8262	175.578
						0.49048	-204.184	47.5581	178.28	0.48762	-204.364	43.821	175.544
						0.47571	-204.153	47.5424	178.184	0.51762	-204.328	43.8162	175.502
						0.49476	-204.113	47.55	178.15	0.47429	-204.287	43.8029	175.481
						0.49619	-204.058	47.5648	178.109	0.4919	-204.229	43.8129	175.439
						0.49333	-204.034	47.5643	178.09	0.45143	-204.188	43.8181	175.397
						0.50667	-203.97	47.5633	178.08	0.45571	-204.134	43.8148	175.349
						0.51667	-203.933	47.5743	178.053	0.47571	-204.11	43.8019	175.311
						0.50571	-203.895	47.5714	177.998	0.46667	-204.065	43.7976	175.265
						0.49381	-203.853	47.5581	177.97	0.48524	-204.053	43.7795	175.205
						0.52952	-203.82	47.5429	177.973	0.48381	-203.953	43.7819	175.152
						0.54476	-203.793	47.5481	177.959	0.45905	-203.924	43.7676	175.106
						0.53476	-203.755	47.5409	177.9	0.40238	-203.85	43.7462	175.056
						0.52857	-203.681	47.5276	177.881	0.39048	-203.811	43.74	175.019
						0.53429	-203.623	47.5152	177.847	0.37381	-203.756	43.7414	174.959
						0.50429	-203.577	47.4976	177.809	0.35048	-203.714	43.73	174.93
						0.5419	-203.577	47.4824	177.809	0.34333	-203.676	43.7205	174.88
						0.53143	-203.544	47.4762	177.817	0.33048	-203.627	43.7086	174.839
						0.50524	-203.497	47.4624	177.796	0.3481	-203.602	43.7048	174.783
						0.5081	-203.45	47.4629	177.769	0.28476	-203.573	43.6848	174.748
						0.52238	-203.411	47.4681	177.728	0.27524	-203.529	43.671	174.693
						0.5419	-203.376	47.4652	177.715	0.24095	-203.533	43.6695	174.624
						0.55905	-203.338	47.4433	177.682	0.20905	-203.508	43.649	174.534
						0.59	-203.301	47.4514	177.654	0.17476	-203.482	43.6419	174.492
						0.64571	-203.267	47.4357	177.619	0.19476	-203.442	43.6362	174.442
						0.65333	-203.211	47.4338	177.597	0.18238	-203.419	43.6148	174.379
						0.64333	-203.142	47.4152	177.54	0.15667	-203.383	43.5919	174.317
						0.62762	-203.102	47.4014	177.476	0.14429	-203.373	43.5857	174.28
						0.63429	-203.03	47.3852	177.41	0.14619	-203.327	43.5714	174.248
						0.64143	-202.976	47.3671	177.349	0.1619	-203.299	43.5476	174.217
						0.62238	-202.909	47.3662	177.27	0.12143	-203.234	43.5438	174.207
						0.56524	-202.829	47.3505	177.16	0.08238	-203.181	43.5305	174.196
						0.58667	-202.749	47.3452	177.07	0.06048	-203.127	43.5214	174.2
						0.62905	-202.69	47.3252	177.013	0.05714	-203.1	43.5081	174.194
						0.62048	-202.635	47.311	176.95	0.04762	-203.077	43.4819	174.176
						0.59333	-202.608	47.3214	176.893	0.06619	-203.051	43.4771	174.145
						0.60714	-202.593	47.3238	176.847	0.07381	-203.005	43.4648	174.097
						0.56857	-202.57	47.3129	176.774	0.04619	-202.996	43.4557	174.036
						0.5719	-202.574	47.2933	176.748	0.05857	-202.981	43.4486	173.98
						0.56333	-202.561	47.2924	176.675	0.03429	-202.951	43.4324	173.944
						0.55571	-202.555	47.2781	176.573	0.04476	-202.925	43.4219	173.902
						0.53524	-202.539	47.2705	176.494	0.02333	-202.89	43.4143	173.86
						0.55143	-202.547	47.2624	176.415	0.01857	-202.824	43.3886	173.825
						0.55095	-202.512	47.2619	176.345	0.02476	-202.792	43.3952	173.785
						0.53524	-202.468	47.2362	176.285	0.04048	-202.753	43.3933	173.743
						0.52476	-202.444	47.2205	176.224	0.05571	-202.683	43.3771	173.675
						0.55048	-202.423	47.2105	176.131	0.05857	-202.625	43.3633	173.628
						0.54	-202.395	47.2052	176.069	0.06143	-202.577	43.351	173.598
						0.51524	-202.357	47.1967	175.999	0.07333	-202.505	43.3257	173.529
						0.49381	-202.331	47.189	175.931	0.06619	-202.481	43.3243	173.468
						0.49667	-202.289	47.1838	175.884	0.07571	-202.429	43.3248	173.424
						0.50095	-202.262	47.1786	175.814	0.09714	-202.395	43.3062	173.362
						0.52571	-202.241	47.1686	175.785	0.14619	-202.376	43.3081	173.294
						0.49952	-202.213	47.1586	175.763	0.17571	-202.375	43.3086	173.226
						0.5081	-202.171	47.1543	175.721	0.19857	-202.373	43.3029	173.169
						0.55476	-202.171	47.1467	175.686	0.2181	-202.338	43.3038	173.127
						0.59952	-202.129	47.1295	175.651	0.23	-202.338	43.2876	173.114
						0.59524	-202.088	47.1152	175.614	0.24095	-202.339	43.2786	173.099
						0.62143	-202.048	47.0976	175.589	0.26714	-202.254	43.2681	173.098
						0.64095	-201.989	47.0943	175.518	0.25286	-202.173	43.2624	173.07
						0.65143	-201.932	47.0762	175.495	0.25952	-202.113	43.2657	173.043
						0.68095	-201.882	47.0671	175.491	0.29762	-202.071	43.2705	173.015
						0.73333	-201.827	47.0524	175.478	0.31667	-202.015	43.2571	172.988
						0.74	-201.742	47.0462	175.479	0.36286	-201.969	43.2705	172.944
						0.74857	-201.699	47.029	175.464	0.41286	-201.91	43.2738	172.97
						0.75095	-201.626	47.0281	175.434	0.43857	-201.837	43.2671	172.957
						0.7281	-201.56	47.0248	175.405	0.43571	-201.809	43.2786	172.956
						0.72143	-201.513	47.011	175.393	0.4219	-201.762	43.2814	172.947
						0.72619	-201.459	47.0138	175.39	0.4119	-201.723	43.2786	172.92
						0.74571	-201.422	46.9957	175.376	0.4	-201.687	43.2819	172.901
						0.75571	-201.392	46.9762	175.361	0.38286	-201.599	43.279	172.892
						0.76286	-201.337	46.9576	175.333	0.34286	-201.542	43.279	172.865
						0.79	-201.295	46.9448	175.333	0.35381	-201.483	43.2914	172.857
						0.79476	-201.232	46.9476	175.305	0.35667	-201.411	43.2914	172.87
						0.80476	-201.163	46.9414	175.276	0.34524	-201.361	43.2871	172.87
						0.76762	-201.119	46.9414	175.268	0.33714	-201.274	43.2895	172.857
						0.73905	-201.044	46.9367	175.247	0.30286	-201.219	43.3029	172.87
						0.7081	-201.01	46.9262	175.224	0.26857	-201.141	43.3148	172.794
						0.72381	-200.948	46.9452	175.167	0.27952	-201.076	43.311	172.701
						0.71524	-200.907	46.9576	175.126	0.2581	-201.073	43.3024	172.633
						0.69238	-200.864	46.9467	175.085	0.25286	-201.053	43.2919	172.576
						0.6981	-200.82	46.95	175.058	0.24333	-201.05	43.2781	172.533
						0.68429	-200.768	46.9605	175.038	0.22762	-201.025	43.2509	172.453
						0.64524	-200.714	46.9676	175.01	0.23381	-201.004	43.2486	172.426
						0.63619	-200.64	46.959	174.968	0.21762	-200.977	43.2367	172.388
						0.6581	-200.586	46.9633	174.948	0.18857	-200.957	43.2119	172.303
						0.68571	-200.585	46.9462	174.94	0.17762	-200.952	43.1948	172.234
						0.72	-200.533	46.9505	174.904	0.16476	-200.946	43.1748	172.161
						0.7181	-200.493	46.9486	174.889	0.1681	-200.921	43.1605	172.097
						0.69714	-200.475	46.9362	174.833	0.16476	-200.878	43.1452	172.03
						0.72952	-200.432	46.9438	174.784	0.16619	-200.85	43.1352	171.974
						0.72857	-200.386	46.9538	174.721	0.19	-200.821	43.1224	171.928
						0.72762	-200.355	46.9557	174.665	0.2381	-200.764	43.0938	171.881
						0.71	-200.288	46.9376	174.596	0.19952	-200.728	43.0824	171.83
						0.67333	-200.24	46.919	174.547	0.16143	-200.693	43.0667	171.762
						0.64571	-200.187	46.9014	174.493	0.18048	-200.633	43.0614	171.678
						0.64095	-200.117	46.8867	174.437	0.18762	-200.603	43.0371	171.58
						0.6619	-200.07	46.8681	174.37	0.22	-200.557	43.0119	171.451
						0.68476	-199.996	46.8681	174.35	0.2381	-200.517	42.9767	171.378
						0.68857	-199.928	46.8424	174.322	0.2181	-200.434	42.961	171.34
						0.67381	-199.873	46.8238	174.294	0.24048	-200.394	42.9524	171.294
						0.67429	-199.835	46.8195	174.257	0.26905	-200.36	42.9595	171.247
						0.69476	-199.756	46.8005	174.203	0.28619	-200.304	42.9462	171.173
						0.69286	-199.674	46.7814	174.132	0.2919	-200.264	42.9424	171.127
						0.68667	-199.611	46.759	174.051	0.26	-200.218	42.9505	171.053
						0.65476	-199.55	46.751	173.997	0.24524	-200.199	42.94	170.99
						0.63143	-199.493	46.7405	173.93	0.26619	-200.166	42.9324	170.921
						0.62	-199.431	46.7429	173.846	0.26619	-200.115	42.9319	170.865
						0.56381	-199.395	46.731	173.781	0.25905	-200.075	42.9319	170.822
						0.54	-199.318	46.7324	173.706	0.27857	-200.043	42.9357	170.783
						0.5581	-199.236	46.7229	173.664	0.2781	-200.017	42.9467	170.74
						0.54	-199.141	46.7081	173.649	0.29048	-199.963	42.9443	170.71
						0.52238	-199.087	46.6881	173.634	0.30667	-199.924	42.9281	170.639
						0.53095	-199.045	46.6833	173.6	0.29095	-199.904	42.9281	170.59
						0.54333	-199.022	46.6948	173.58	0.30429	-199.851	42.9138	170.55
						0.57238	-198.98	46.7043	173.539	0.2781	-199.812	42.9029	170.514
						0.59333	-198.966	46.7105	173.526	0.25381	-199.76	42.8862	170.486
						0.62857	-198.936	46.7076	173.5	0.2481	-199.726	42.9119	170.445
						0.6219	-198.895	46.721	173.483	0.25667	-199.682	42.9133	170.417
						0.62524	-198.894	46.7133	173.427	0.23762	-199.645	42.9152	170.407
						0.62619	-198.876	46.7033	173.357	0.24619	-199.604	42.9109	170.389
						0.61143	-198.849	46.6857	173.274	0.23381	-199.523	42.8971	170.36
						0.59333	-198.794	46.67	173.186	0.23095	-199.449	42.8805	170.313
						0.59476	-198.782	46.6552	173.114	0.20571	-199.395	42.8833	170.277
						0.58	-198.76	46.641	173.067	0.23429	-199.331	42.8948	170.258
						0.57857	-198.749	46.6343	173.039	0.2819	-199.281	42.8676	170.211
						0.59524	-198.755	46.6114	172.983	0.29048	-199.236	42.8633	170.156
						0.56667	-198.737	46.5914	172.911	0.25333	-199.147	42.8481	170.149
						0.55143	-198.724	46.5757	172.866	0.26143	-199.101	42.8238	170.115
						0.57667	-198.718	46.549	172.82	0.29429	-199.01	42.81	170.092
						0.59762	-198.716	46.5191	172.744	0.28	-198.971	42.7962	170.085
						0.62286	-198.715	46.4905	172.656	0.27714	-198.924	42.7776	170.05
						0.65238	-198.741	46.471	172.574	0.23905	-198.925	42.7662	170.016
						0.69667	-198.691	46.47	172.512	0.18571	-198.89	42.7667	169.981
						0.70381	-198.621	46.4624	172.463	0.16333	-198.875	42.7676	169.94
						0.71667	-198.544	46.4419	172.393	0.16429	-198.875	42.7529	169.898
						0.73762	-198.508	46.4386	172.356	0.18333	-198.86	42.7405	169.845
						0.73143	-198.447	46.4276	172.3	0.19286	-198.859	42.721	169.77
						0.71429	-198.389	46.43	172.264	0.20476	-198.828	42.6914	169.728
						0.72476	-198.349	46.4081	172.197	0.24571	-198.817	42.68	169.662
						0.69524	-198.279	46.3924	172.121	0.26143	-198.778	42.66	169.593
						0.69143	-198.216	46.3776	172.094	0.2419	-198.769	42.6605	169.521
						0.75143	-198.142	46.3824	172.08	0.24952	-198.78	42.6657	169.464
						0.78238	-198.102	46.3914	172.074	0.24143	-198.785	42.6467	169.426
						0.77238	-198.039	46.4024	172.073	0.26429	-198.755	42.6305	169.377
						0.81476	-197.999	46.4076	172.052	0.23429	-198.763	42.6157	169.321
						0.81048	-197.937	46.4048	172.044	0.20524	-198.764	42.6167	169.28
						0.81333	-197.846	46.4214	172.029	0.20762	-198.738	42.6105	169.259
						0.85762	-197.797	46.4352	172.018	0.23476	-198.764	42.6129	169.189
						0.87	-197.726	46.4243	171.98	0.23143	-198.746	42.619	169.147
						0.87095	-197.659	46.4181	171.951	0.21571	-198.746	42.6038	169.092
						0.8519	-197.64	46.41	171.917	0.23143	-198.686	42.59	169.017
						0.83429	-197.571	46.4067	171.888	0.27095	-198.632	42.5957	168.975
						0.79095	-197.499	46.4129	171.853	0.31476	-198.577	42.5905	168.92
						0.77524	-197.478	46.4038	171.811	0.3481	-198.571	42.5781	168.892
						0.75095	-197.464	46.3829	171.736	0.33667	-198.547	42.5724	168.816
						0.72381	-197.448	46.3748	171.7	0.31714	-198.52	42.569	168.755
						0.70762	-197.411	46.3576	171.673	0.33952	-198.5	42.5562	168.704
						0.7081	-197.381	46.3252	171.644	0.33476	-198.465	42.5519	168.669
						0.70286	-197.352	46.3014	171.581	0.31476	-198.395	42.5405	168.627
						0.65333	-197.312	46.2914	171.558	0.2681	-198.299	42.5214	168.581
						0.67286	-197.287	46.2848	171.53	0.27429	-198.238	42.5057	168.549
						0.68381	-197.26	46.2905	171.488	0.30286	-198.169	42.479	168.527
						0.66238	-197.225	46.2871	171.447	0.29619	-198.1	42.4705	168.475
						0.66524	-197.203	46.2657	171.425	0.29381	-198.018	42.4633	168.448
						0.66	-197.207	46.2576	171.381	0.30048	-197.942	42.4624	168.385
						0.61143	-197.193	46.2295	171.353	0.29571	-197.843	42.4381	168.33
						0.60714	-197.193	46.2171	171.315	0.27095	-197.769	42.421	168.269
						0.6019	-197.222	46.2038	171.266	0.27571	-197.697	42.4067	168.205
						0.53857	-197.212	46.1748	171.256	0.26429	-197.622	42.3948	168.165
						0.49143	-197.224	46.1691	171.218	0.24762	-197.551	42.3843	168.102
						0.47095	-197.198	46.1481	171.172	0.25333	-197.483	42.381	168.056
						0.47667	-197.152	46.1381	171.143	0.2481	-197.426	42.371	168.018
						0.47333	-197.147	46.1267	171.099	0.23048	-197.37	42.3533	167.961
						0.48143	-197.125	46.1105	171.057	0.22333	-197.302	42.3443	167.906
						0.50048	-197.1	46.0967	171.025	0.23238	-197.22	42.3281	167.863
						0.5219	-197.068	46.0914	171.025	0.26381	-197.145	42.3176	167.822
						0.53	-197.039	46.081	170.98	0.31476	-197.063	42.3005	167.785
						0.50476	-197.013	46.0786	170.898	0.2681	-197.006	42.2967	167.726
						0.50619	-196.957	46.0767	170.842	0.27952	-196.923	42.2943	167.68
						0.52905	-196.93	46.0614	170.799	0.28762	-196.89	42.2824	167.633
						0.57667	-196.915	46.0524	170.757	0.28952	-196.87	42.2871	167.615
						0.58762	-196.864	46.0343	170.713	0.28667	-196.85	42.2938	167.587
						0.57381	-196.85	46.0124	170.667	0.27333	-196.824	42.2957	167.531
						0.54476	-196.824	46.0052	170.62	0.29762	-196.797	42.2848	167.494
						0.51381	-196.798	46.0081	170.564	0.30857	-196.778	42.2895	167.438
						0.47571	-196.736	45.9991	170.502	0.29286	-196.779	42.2886	167.425
						0.48524	-196.697	46.0019	170.443	0.31524	-196.783	42.3019	167.396
						0.47619	-196.645	45.9833	170.381	0.34714	-196.753	42.3019	167.361
						0.47476	-196.592	45.9695	170.334	0.36571	-196.701	42.2986	167.37
						0.49381	-196.564	45.9695	170.263	0.36905	-196.624	42.2852	167.353
						0.51857	-196.512	45.9581	170.217	0.37619	-196.585	42.2757	167.34
						0.58333	-196.457	45.9652	170.18	0.37238	-196.526	42.2648	167.317
						0.61143	-196.394	45.9657	170.18	0.33714	-196.494	42.2638	167.271
						0.62905	-196.332	45.9781	170.179	0.35429	-196.442	42.2729	167.25
						0.62667	-196.278	45.9819	170.178	0.34048	-196.401	42.2819	167.231
						0.60667	-196.223	45.9795	170.158	0.33095	-196.358	42.2876	167.205
						0.60095	-196.161	45.9605	170.156	0.33905	-196.295	42.261	167.205
						0.59762	-196.099	45.9652	170.163	0.3019	-196.239	42.2681	167.143
						0.64571	-196.054	45.9524	170.163	0.34857	-196.145	42.2667	167.096
						0.63762	-196.02	45.9543	170.128	0.32381	-196.1	42.2586	167.049
						0.60714	-195.976	45.9676	170.102	0.34476	-196.026	42.2486	167.03
						0.56238	-195.91	45.9671	170.04	0.34524	-195.966	42.2243	166.993
						0.53381	-195.855	45.9657	169.993	0.32143	-195.891	42.2214	166.929
						0.50286	-195.789	45.9552	169.955	0.2981	-195.83	42.2119	166.913
						0.49286	-195.712	45.9381	169.924	0.27571	-195.764	42.2062	166.875
						0.5619	-195.634	45.9357	169.881	0.27381	-195.698	42.1876	166.833
						0.6	-195.582	45.9233	169.863	0.3019	-195.615	42.1724	166.79
						0.58	-195.511	45.9219	169.807	0.25286	-195.548	42.1505	166.776
						0.59143	-195.448	45.9171	169.774	0.25857	-195.487	42.1386	166.747
						0.60381	-195.398	45.9081	169.738	0.23476	-195.434	42.1352	166.67
						0.62	-195.32	45.8948	169.683	0.22048	-195.415	42.1329	166.621
						0.66143	-195.259	45.8886	169.662	0.21048	-195.382	42.1205	166.573
						0.58429	-195.21	45.8867	169.634	0.18762	-195.389	42.1105	166.549
						0.55381	-195.162	45.8681	169.592	0.18762	-195.351	42.1024	166.513
						0.52714	-195.093	45.8695	169.521	0.18	-195.321	42.0938	166.465
						0.53095	-195.039	45.8557	169.492	0.16905	-195.274	42.07	166.391
						0.52905	-194.978	45.8633	169.474	0.19095	-195.239	42.041	166.301
						0.51381	-194.937	45.871	169.443	0.15762	-195.237	42.0371	166.224
						0.51143	-194.91	45.8486	169.397	0.17381	-195.186	42.0195	166.196
						0.49524	-194.887	45.8381	169.354	0.1519	-195.143	42.0186	166.178
						0.53381	-194.841	45.83	169.307	0.1581	-195.093	41.999	166.152
						0.54952	-194.803	45.8095	169.272	0.12619	-195.053	42.0014	166.093
						0.57	-194.789	45.8033	169.243	0.14048	-195.024	42.011	166.013
						0.58143	-194.779	45.801	169.21	0.14905	-194.98	42.0005	166.027
						0.60476	-194.763	45.8067	169.188	0.19524	-194.967	42.0081	165.986
						0.63429	-194.75	45.8052	169.16	0.18524	-194.9	41.9991	165.995
						0.60333	-194.731	45.7838	169.146	0.16714	-194.864	42.0024	165.981
						0.5919	-194.729	45.7695	169.122	0.16762	-194.811	41.991	165.94
						0.64048	-194.702	45.7533	169.113	0.17905	-194.741	41.9957	165.892
						0.62286	-194.667	45.7491	169.078	0.1681	-194.686	41.981	165.879
						0.6219	-194.643	45.7429	169.036	0.1581	-194.651	41.9633	165.858
						0.63571	-194.625	45.7367	169.021	0.20238	-194.59	41.9505	165.816
						0.61333	-194.599	45.7371	168.966	0.2019	-194.556	41.951	165.78
						0.68476	-194.563	45.7333	168.91	0.21571	-194.48	41.9457	165.72
						0.68333	-194.536	45.7381	168.84	0.24857	-194.413	41.9348	165.663
						0.69143	-194.51	45.7152	168.803	0.29048	-194.365	41.9214	165.647
						0.67381	-194.482	45.6976	168.72	0.29524	-194.32	41.8957	165.644
						0.61762	-194.461	45.6762	168.646	0.25048	-194.279	41.9038	165.628
						0.61	-194.427	45.6557	168.552	0.28048	-194.225	41.8981	165.589
						0.61619	-194.41	45.6481	168.51	0.27286	-194.203	41.8938	165.561
						0.61571	-194.341	45.6448	168.49	0.29952	-194.174	41.8852	165.542
						0.58857	-194.305	45.6348	168.454	0.3	-194.132	41.8919	165.521
						0.61048	-194.279	45.6314	168.426	0.29667	-194.125	41.8933	165.517
						0.59905	-194.235	45.619	168.406	0.28333	-194.074	41.8833	165.54
						0.64429	-194.19	45.6186	168.385	0.28238	-194.057	41.8738	165.498
						0.64286	-194.137	45.6043	168.369	0.24143	-193.992	41.8586	165.443
						0.63143	-194.116	45.5967	168.334	0.27	-193.991	41.8505	165.387
						0.64333	-194.068	45.5991	168.279	0.28524	-193.949	41.8314	165.346
						0.65286	-194.011	45.6043	168.222	0.25667	-193.906	41.8262	165.311
						0.62191	-193.991	45.5976	168.173	0.27952	-193.879	41.8162	165.27
						0.65524	-193.978	45.5933	168.124	0.29095	-193.838	41.821	165.22
						0.65143	-193.93	45.5862	168.103	0.30238	-193.798	41.8229	165.172
						0.6481	-193.895	45.5914	168.048	0.25905	-193.765	41.8143	165.144
						0.62952	-193.86	45.579	168.031	0.27095	-193.701	41.8114	165.116
						0.57095	-193.827	45.5433	168.013	0.27905	-193.665	41.8043	165.088
						0.58476	-193.779	45.5333	167.986	0.30333	-193.65	41.799	165.098
						0.58048	-193.75	45.5114	167.955	0.29333	-193.63	41.7948	165.071
						0.6081	-193.726	45.4957	167.901	0.29	-193.613	41.7948	165.054
						0.67905	-193.687	45.4757	167.838	0.27619	-193.561	41.7843	165.056
						0.71381	-193.665	45.4705	167.782	0.24238	-193.507	41.7976	165.056
						0.70381	-193.62	45.4571	167.706	0.25524	-193.487	41.7829	165.046
						0.70238	-193.58	45.4429	167.643	0.27571	-193.466	41.7581	165.022
						0.66238	-193.516	45.4371	167.594	0.26952	-193.452	41.7495	165.007
						0.6681	-193.447	45.4343	167.538	0.26762	-193.438	41.7505	164.997
						0.66619	-193.393	45.43	167.482	0.24	-193.439	41.739	164.978
						0.64429	-193.347	45.4057	167.443	0.25	-193.394	41.7376	164.95
						0.64571	-193.279	45.3986	167.361	0.26095	-193.376	41.7314	164.949
						0.64333	-193.207	45.3857	167.287	0.23619	-193.331	41.7257	164.88
						0.61286	-193.147	45.3705	167.253	0.21095	-193.344	41.7262	164.838
						0.62667	-193.08	45.3533	167.22	0.2019	-193.344	41.7238	164.782
						0.62667	-193.013	45.3476	167.192	0.18619	-193.344	41.7086	164.72
						0.59762	-192.932	45.3314	167.171	0.18286	-193.343	41.6948	164.664
						0.57333	-192.874	45.3119	167.15	0.1881	-193.32	41.67	164.635
						0.55095	-192.812	45.2895	167.123	0.20048	-193.319	41.6652	164.593
						0.54095	-192.747	45.2838	167.077	0.1681	-193.3	41.66	164.534
						0.54	-192.72	45.3076	167.04	0.1481	-193.28	41.6686	164.466
						0.52143	-192.702	45.3076	167.012	0.14429	-193.272	41.6471	164.409
						0.52381	-192.677	45.3243	167.003	0.12333	-193.236	41.6281	164.345
						0.51905	-192.647	45.3286	167.011	0.16095	-193.216	41.6257	164.249
						0.4981	-192.625	45.3305	167.019	0.19714	-193.201	41.62	164.15
						0.47381	-192.593	45.3276	167.04	0.22238	-193.153	41.5967	164.06
						0.49524	-192.555	45.3257	167.046	0.23	-193.098	41.5914	163.987
						0.50286	-192.543	45.3057	167.005	0.22095	-193.07	41.5776	163.905
						0.56619	-192.516	45.3	167.011	0.24619	-193.015	41.5686	163.83
						0.52571	-192.485	45.2567	166.998	0.27095	-192.953	41.5395	163.726
						0.52095	-192.422	45.2157	167.024	0.2819	-192.887	41.5324	163.639
						0.48286	-192.343	45.2186	166.952	0.27238	-192.841	41.5105	163.556
						0.48857	-192.299	45.2062	166.89	0.30571	-192.8	41.5019	163.446
						0.47667	-192.243	45.1971	166.828	0.34286	-192.753	41.49	163.398
						0.50476	-192.217	45.1924	166.751	0.36095	-192.673	41.4681	163.315
						0.52095	-192.171	45.1819	166.681	0.36905	-192.605	41.4524	163.274
						0.5419	-192.121	45.1686	166.598	0.39571	-192.49	41.451	163.247
						0.5919	-192.094	45.17	166.528	0.4081	-192.423	41.4457	163.179
						0.64619	-192.026	45.1562	166.436	0.40238	-192.335	41.4462	163.118
						0.69	-191.95	45.1481	166.38	0.39667	-192.246	41.4352	163.062
						0.71095	-191.87	45.1248	166.306	0.43857	-192.196	41.4067	163.035
						0.71857	-191.779	45.0995	166.229	0.45762	-192.136	41.3724	162.978
						0.74143	-191.678	45.0676	166.151	0.42571	-192.069	41.3719	162.915
						0.76619	-191.602	45.039	166.066	0.41905	-192	41.3648	162.847
						0.73381	-191.508	45.0319	165.958	0.39857	-191.919	41.349	162.826
						0.74286	-191.44	45.0105	165.874	0.38857	-191.849	41.3376	162.804
						0.73	-191.36	45.0057	165.783	0.40905	-191.813	41.3362	162.803
						0.73238	-191.287	44.9919	165.715	0.3881	-191.778	41.339	162.766
						0.70714	-191.215	44.9914	165.673	0.34429	-191.716	41.3376	162.741
						0.68095	-191.174	44.981	165.585	0.35952	-191.688	41.3167	162.721
						0.70381	-191.145	44.999	165.495	0.36	-191.632	41.3114	162.732
						0.71238	-191.134	45.0248	165.373	0.36762	-191.596	41.3052	162.717
						0.72238	-191.131	45.0038	165.337	0.38381	-191.567	41.31	162.69
						0.72048	-191.115	44.9881	165.315	0.35667	-191.525	41.3005	162.702
						0.77	-191.132	44.969	165.296	0.31381	-191.472	41.2862	162.66
						0.74476	-191.101	44.9533	165.272	0.2981	-191.454	41.2714	162.654
						0.73048	-191.08	44.9481	165.278	0.27762	-191.424	41.2552	162.605
						0.71381	-191.069	44.9443	165.243	0.25667	-191.428	41.2419	162.548
						0.67333	-191.014	44.9229	165.23	0.2581	-191.408	41.2357	162.51
						0.64286	-190.994	44.9343	165.224	0.25762	-191.404	41.2252	162.461
						0.64476	-190.982	44.9343	165.178	0.2481	-191.397	41.2219	162.407
						0.66905	-190.953	44.93	165.156	0.23333	-191.344	41.2271	162.341
						0.70524	-190.941	44.9229	165.129	0.23333	-191.303	41.2429	162.34
						0.67714	-190.919	44.92	165.116	0.21619	-191.247	41.2281	162.285
						0.64143	-190.866	44.92	165.088	0.20286	-191.221	41.2205	162.244
						0.65333	-190.856	44.9133	165.089	0.20286	-191.194	41.2152	162.182
						0.66429	-190.821	44.9233	165.089	0.2219	-191.147	41.1824	162.114
						0.68524	-190.78	44.9181	165.079	0.19429	-191.113	41.1595	162.039
						0.68333	-190.737	44.9186	165.044	0.19571	-191.087	41.1443	161.985
						0.71619	-190.685	44.9033	165.011	0.21667	-191.06	41.1486	161.919
						0.71857	-190.662	44.8967	164.976	0.19333	-191	41.1519	161.836
						0.71571	-190.6	44.8843	164.926	0.16381	-190.975	41.1529	161.749
						0.74286	-190.519	44.8624	164.899	0.16667	-190.951	41.1357	161.667
						0.73476	-190.466	44.8457	164.87	0.15143	-190.897	41.1157	161.637
						0.72429	-190.392	44.8538	164.831	0.18095	-190.84	41.0995	161.568
						0.65476	-190.314	44.8567	164.821	0.19	-190.838	41.101	161.541
						0.65286	-190.281	44.8495	164.786	0.19857	-190.815	41.11	161.493
						0.63476	-190.218	44.8381	164.723	0.22095	-190.804	41.1052	161.465
						0.60238	-190.148	44.8191	164.695	0.21905	-190.774	41.0967	161.451
						0.5819	-190.115	44.8229	164.626	0.1981	-190.753	41.0814	161.441
						0.56571	-190.068	44.8143	164.517	0.18857	-190.751	41.0724	161.432
						0.53429	-190.022	44.8	164.451	0.20714	-190.741	41.071	161.413
						0.50524	-190.022	44.7857	164.389	0.19952	-190.711	41.0591	161.399
						0.4719	-189.99	44.7791	164.327	0.19762	-190.718	41.0195	161.358
						0.47571	-189.976	44.7652	164.25	0.21286	-190.705	41.009	161.321
						0.46905	-189.96	44.7514	164.194	0.2	-190.69	40.9943	161.279
						0.48524	-189.912	44.7352	164.125	0.18571	-190.656	40.9924	161.244
						0.49143	-189.92	44.7052	164.035	0.17238	-190.629	41.0033	161.208
						0.47571	-189.878	44.6748	163.96	0.17048	-190.574	40.9971	161.183
						0.46762	-189.822	44.6595	163.908	0.17667	-190.506	41.0029	161.152
						0.42238	-189.789	44.6619	163.843	0.17905	-190.44	40.9952	161.127
						0.4081	-189.724	44.66	163.788	0.17	-190.412	40.9914	161.097
						0.39524	-189.682	44.6586	163.76	0.19667	-190.371	40.9767	161.065
						0.36048	-189.659	44.65	163.725	0.21667	-190.304	40.9657	161.038
						0.34619	-189.615	44.6529	163.685	0.21429	-190.279	40.9614	160.97
						0.35286	-189.592	44.6362	163.654	0.18476	-190.239	40.9543	160.932
						0.42333	-189.52	44.6333	163.605	0.21048	-190.157	40.9376	160.897
						0.39143	-189.438	44.6262	163.568	0.2319	-190.06	40.9252	160.875
						0.41619	-189.422	44.6281	163.548	0.25429	-189.976	40.9143	160.84
						0.44762	-189.381	44.621	163.519	0.25476	-189.919	40.9105	160.798
						0.47524	-189.337	44.6057	163.463	0.26095	-189.836	40.9086	160.747
						0.49762	-189.294	44.5857	163.442	0.2681	-189.754	40.9024	160.708
						0.49143	-189.238	44.5738	163.407	0.25238	-189.672	40.8938	160.661
						0.50048	-189.182	44.57	163.372	0.25762	-189.605	40.891	160.63
						0.51952	-189.132	44.56	163.316	0.23952	-189.542	40.9167	160.587
						0.53286	-189.073	44.5586	163.282	0.22381	-189.461	40.9233	160.56
						0.56714	-189.04	44.5452	163.255	0.23286	-189.4	40.9062	160.526
						0.56571	-189.014	44.5362	163.21	0.25048	-189.352	40.8933	160.491
						0.50905	-188.915	44.5433	163.192	0.27857	-189.311	40.8843	160.462
						0.52238	-188.859	44.5552	163.165	0.27524	-189.29	40.8738	160.424
						0.51619	-188.803	44.5381	163.117	0.26524	-189.267	40.8567	160.385
						0.52905	-188.743	44.5248	163.077	0.26333	-189.253	40.8467	160.328
						0.55619	-188.68	44.4981	163.049	0.3019	-189.193	40.8329	160.294
						0.60048	-188.63	44.49	163.008	0.28048	-189.158	40.8219	160.247
						0.59381	-188.58	44.4881	162.958	0.26095	-189.17	40.8319	160.219
						0.64762	-188.53	44.4781	162.915	0.28429	-189.143	40.8243	160.185
						0.62619	-188.496	44.4738	162.863	0.29524	-189.123	40.8076	160.153
						0.58381	-188.462	44.4467	162.814	0.28238	-189.098	40.7976	160.105
						0.63714	-188.407	44.4424	162.786	0.26524	-189.053	40.7871	160.042
						0.62143	-188.332	44.3991	162.705	0.25905	-189.027	40.7919	159.988
						0.6081	-188.275	44.3933	162.638	0.25333	-188.987	40.7762	159.947
						0.61095	-188.223	44.39	162.61	0.25571	-188.954	40.7586	159.906
						0.60429	-188.178	44.3752	162.57	0.21905	-188.917	40.7457	159.844
						0.60238	-188.129	44.359	162.522	0.20905	-188.865	40.7338	159.799
						0.57143	-188.086	44.3452	162.456	0.2481	-188.855	40.721	159.72
						0.57905	-188.023	44.3286	162.41	0.26095	-188.79	40.6981	159.656
						0.56143	-187.98	44.32	162.362	0.29143	-188.757	40.6757	159.618
						0.54476	-187.91	44.3248	162.31	0.3	-188.709	40.68	159.61
						0.53905	-187.845	44.321	162.272	0.31095	-188.652	40.6771	159.582
						0.58143	-187.8	44.3033	162.234	0.29	-188.625	40.6719	159.548
						0.60048	-187.78	44.289	162.206	0.2881	-188.593	40.6767	159.512
						0.6319	-187.781	44.2843	162.161	0.27667	-188.545	40.6638	159.471
						0.67524	-187.765	44.2881	162.09	0.25714	-188.503	40.6538	159.477
						0.69238	-187.765	44.2848	162.032	0.25048	-188.494	40.6471	159.45
						0.6619	-187.718	44.2586	161.98	0.22286	-188.446	40.6457	159.459
						0.68524	-187.692	44.2357	161.903	0.21905	-188.374	40.6214	159.393
						0.67	-187.648	44.2243	161.828	0.20857	-188.305	40.609	159.365
						0.70333	-187.621	44.2152	161.762	0.19571	-188.271	40.6033	159.324
						0.71619	-187.581	44.2114	161.703	0.20667	-188.221	40.6033	159.298
						0.71286	-187.528	44.2	161.621	0.18905	-188.211	40.5852	159.234
						0.71381	-187.482	44.2186	161.591	0.22333	-188.137	40.5671	159.195
						0.71857	-187.45	44.2148	161.558	0.26571	-188.106	40.549	159.136
						0.72952	-187.399	44.2048	161.516	0.31905	-188.076	40.5362	159.089
						0.76	-187.322	44.209	161.487	0.36524	-188.038	40.5229	159.032
						0.7819	-187.294	44.2095	161.465	0.39762	-187.997	40.5086	158.995
						0.79857	-187.232	44.2252	161.454	0.38905	-187.952	40.5005	158.963
						0.76381	-187.197	44.2319	161.458	0.40048	-187.907	40.4895	158.917
						0.79238	-187.196	44.2271	161.43	0.39905	-187.871	40.4838	158.871
						0.81	-187.165	44.2138	161.391	0.38524	-187.845	40.4705	158.804
						0.80571	-187.135	44.2195	161.364	0.35143	-187.814	40.4524	158.759
						0.81238	-187.111	44.2081	161.281	0.36381	-187.772	40.4438	158.705
						0.75714	-187.079	44.1981	161.198	0.36619	-187.723	40.44	158.657
						0.72905	-187.066	44.1971	161.16	0.38333	-187.707	40.4257	158.619
						0.71857	-187.023	44.1786	161.139	0.40048	-187.657	40.4205	158.549
						0.69095	-186.984	44.1705	161.086	0.39762	-187.583	40.4133	158.481
						0.68667	-186.974	44.18	161.048	0.45619	-187.515	40.3881	158.4
						0.6781	-186.946	44.1705	161.021	0.48762	-187.42	40.3729	158.354
						0.69905	-186.91	44.1495	160.986	0.49619	-187.358	40.3681	158.298
						0.69238	-186.827	44.1386	160.958	0.48952	-187.269	40.3938	158.251
						0.69905	-186.77	44.1333	160.935	0.4681	-187.21	40.401	158.215
						0.68429	-186.74	44.1252	160.916	0.49381	-187.138	40.3976	158.206
						0.6719	-186.705	44.1133	160.86	0.43714	-187.102	40.4043	158.187
						0.67476	-186.666	44.101	160.824	0.39238	-187.04	40.4291	158.178
						0.67048	-186.626	44.0962	160.763	0.31619	-186.989	40.4452	158.155
						0.62238	-186.622	44.0862	160.71	0.35333	-186.924	40.4386	158.155
						0.63286	-186.576	44.0805	160.667	0.3619	-186.892	40.4257	158.109
						0.63143	-186.525	44.0586	160.623	0.31667	-186.859	40.41	158.051
						0.65524	-186.497	44.049	160.572	0.29952	-186.819	40.3986	157.996
						0.65238	-186.395	44.039	160.535	0.28143	-186.793	40.3843	157.945
						0.62857	-186.341	44.0448	160.488	0.3119	-186.732	40.3738	157.881
						0.64524	-186.262	44.0143	160.486	0.34333	-186.711	40.3862	157.804
						0.61571	-186.175	44.009	160.475	0.31524	-186.66	40.3805	157.776
						0.65238	-186.123	43.9981	160.461	0.36	-186.59	40.3548	157.702
						0.65952	-186.041	43.9805	160.422	0.37143	-186.547	40.3495	157.646
						0.59571	-185.973	43.9771	160.403	0.44	-186.501	40.3314	157.592
						0.57048	-185.905	43.9814	160.402	0.4481	-186.453	40.3062	157.583
						0.58286	-185.807	43.9719	160.388	0.44	-186.41	40.3095	157.52
						0.61	-185.715	43.9738	160.373	0.43381	-186.39	40.3138	157.492
						0.58286	-185.655	43.9743	160.353	0.44476	-186.349	40.3162	157.458
						0.60571	-185.623	43.9619	160.343	0.4581	-186.293	40.2829	157.436
						0.62286	-185.612	43.9443	160.301	0.4781	-186.258	40.2581	157.368
						0.6381	-185.592	43.9348	160.23	0.48048	-186.206	40.2519	157.338
						0.65143	-185.572	43.929	160.174	0.49143	-186.184	40.2276	157.292
						0.66238	-185.556	43.9233	160.111	0.53381	-186.121	40.2119	157.224
						0.65286	-185.523	43.9071	160.066	0.55095	-186.064	40.2038	157.21
						0.67952	-185.486	43.8843	160.01	0.52095	-186.002	40.1981	157.147
						0.6819	-185.461	43.8705	159.964	0.51143	-185.912	40.1857	157.084
						0.73333	-185.432	43.8662	159.9	0.54238	-185.856	40.1843	157.069
						0.76619	-185.36	43.8562	159.853	0.59667	-185.8	40.1743	157.041
						0.77381	-185.33	43.8376	159.808	0.62143	-185.754	40.1805	157.01
						0.76857	-185.296	43.8043	159.763	0.6081	-185.709	40.189	156.983
						0.78857	-185.27	43.8038	159.641	0.60143	-185.615	40.1529	156.978
						0.82619	-185.273	43.7981	159.575	0.61619	-185.551	40.1419	156.931
						0.82905	-185.213	43.7795	159.519	0.57857	-185.496	40.1367	156.95
						0.84476	-185.152	43.7805	159.457	0.56238	-185.428	40.1367	156.931
						0.90524	-185.106	43.7548	159.395	0.50905	-185.386	40.119	156.902
						0.96762	-185.103	43.719	159.306	0.48238	-185.371	40.1186	156.838
						0.97333	-185.084	43.701	159.213	0.49286	-185.344	40.1071	156.826
						0.95048	-185.058	43.6881	159.116	0.46524	-185.317	40.1	156.771
						0.93381	-185.017	43.6843	159.062	0.41762	-185.297	40.0781	156.734
						0.90857	-184.965	43.6686	158.979	0.43095	-185.283	40.0519	156.665
						0.89952	-184.902	43.6681	158.918	0.41333	-185.263	40.031	156.633
						0.90857	-184.841	43.6433	158.884	0.3819	-185.267	40.0162	156.585
						0.91952	-184.778	43.6295	158.856	0.38619	-185.247	40.0019	156.557
						0.91952	-184.713	43.6105	158.835	0.39	-185.273	39.98	156.524
						0.92857	-184.662	43.6019	158.81	0.38095	-185.26	39.9495	156.468
						0.91286	-184.579	43.6214	158.802	0.38429	-185.261	39.9352	156.436
						0.93476	-184.522	43.6071	158.76	0.3619	-185.295	39.9433	156.436
						0.88524	-184.475	43.5981	158.742	0.36381	-185.268	39.9295	156.424
						0.84952	-184.442	43.5733	158.713	0.34286	-185.263	39.9338	156.424
						0.84381	-184.408	43.5852	158.685	0.33476	-185.253	39.9338	156.401
						0.84762	-184.38	43.5929	158.647	0.34333	-185.249	39.9148	156.408
						0.80524	-184.352	43.5929	158.632	0.3781	-185.287	39.92	156.39
						0.80619	-184.304	43.5786	158.59	0.40143	-185.288	39.9276	156.38
						0.82095	-184.297	43.5838	158.562	0.37667	-185.318	39.9433	156.353
						0.80714	-184.271	43.579	158.52	0.39143	-185.316	39.9319	156.309
						0.79333	-184.263	43.591	158.47	0.39905	-185.288	39.9457	156.29
						0.76333	-184.219	43.59	158.45	0.40714	-185.242	39.9414	156.264
						0.76952	-184.211	43.5619	158.403	0.37381	-185.196	39.9338	156.214
						0.78143	-184.192	43.5476	158.383	0.41095	-185.14	39.9257	156.199
						0.78667	-184.193	43.529	158.352	0.43667	-185.099	39.9105	156.146
						0.81095	-184.15	43.5181	158.297	0.43429	-185.058	39.9171	156.145
						0.78095	-184.116	43.5114	158.241	0.4481	-185.004	39.9271	156.121
						0.75381	-184.118	43.5191	158.199	0.45619	-184.934	39.9214	156.092
						0.75238	-184.074	43.5095	158.129	0.4681	-184.875	39.9252	156.035
						0.73143	-184.038	43.5057	158.081	0.4581	-184.794	39.9219	156.019
						0.7381	-183.999	43.4991	158.025	0.4981	-184.753	39.9329	155.97
						0.77238	-183.978	43.4738	157.961	0.48286	-184.68	39.9452	155.949
						0.74857	-183.963	43.4643	157.906	0.4881	-184.59	39.9419	155.908
						0.75571	-183.957	43.4495	157.821	0.47381	-184.511	39.9371	155.878
						0.76429	-183.944	43.4576	157.767	0.43571	-184.413	39.91	155.843
						0.76905	-183.931	43.4529	157.696	0.42714	-184.323	39.8995	155.837
						0.76905	-183.902	43.4362	157.65	0.39381	-184.247	39.8962	155.784
						0.76952	-183.869	43.4257	157.609	0.32952	-184.166	39.8924	155.773
						0.77333	-183.853	43.4205	157.582	0.30905	-184.101	39.8733	155.732
						0.77048	-183.819	43.4124	157.52	0.35667	-184.02	39.8467	155.675
						0.73667	-183.782	43.3971	157.491	0.33714	-183.951	39.839	155.638
						0.70333	-183.707	43.3871	157.456	0.34857	-183.883	39.8252	155.568
						0.67286	-183.623	43.3871	157.435	0.37619	-183.808	39.8276	155.526
						0.64571	-183.562	43.409	157.434	0.37714	-183.765	39.8195	155.47
						0.64429	-183.487	43.4167	157.406	0.37762	-183.714	39.8124	155.438
						0.63857	-183.397	43.4186	157.352	0.39	-183.655	39.8262	155.425
						0.62762	-183.35	43.4205	157.333	0.37952	-183.604	39.8167	155.396
						0.61762	-183.302	43.4095	157.297	0.38476	-183.556	39.8033	155.355
						0.61429	-183.228	43.3948	157.241	0.41381	-183.528	39.7971	155.34
						0.58143	-183.2	43.3938	157.212	0.39762	-183.474	39.7791	155.285
						0.60095	-183.144	43.3919	157.155	0.37	-183.447	39.77	155.222
						0.58524	-183.081	43.3819	157.113	0.36381	-183.379	39.761	155.159
						0.54762	-183.021	43.3805	157.055	0.36143	-183.357	39.7586	155.077
						0.53571	-182.935	43.3824	157.022	0.36524	-183.313	39.7476	155.008
						0.51524	-182.848	43.3719	157.003	0.37429	-183.304	39.7462	154.919
						0.49619	-182.766	43.3481	156.948	0.42381	-183.299	39.7595	154.843
						0.47095	-182.678	43.3219	156.907	0.44667	-183.28	39.7395	154.723
						0.4719	-182.624	43.321	156.86	0.45381	-183.236	39.7167	154.644
						0.46667	-182.557	43.3043	156.817	0.45429	-183.186	39.7019	154.525
						0.44476	-182.478	43.2876	156.761	0.44619	-183.17	39.6733	154.43
						0.44	-182.425	43.2714	156.717	0.44333	-183.118	39.669	154.361
						0.47571	-182.386	43.2609	156.684	0.4519	-183.043	39.6533	154.306
						0.51143	-182.338	43.2452	156.648	0.4219	-182.994	39.6376	154.264
						0.53524	-182.302	43.2367	156.592	0.37952	-182.951	39.621	154.222
						0.53238	-182.262	43.2238	156.545	0.40381	-182.91	39.6143	154.194
						0.52905	-182.237	43.2138	156.515	0.38762	-182.874	39.5895	154.15
						0.55476	-182.23	43.21	156.46	0.42333	-182.859	39.5671	154.126
						0.56619	-182.21	43.2138	156.404	0.43333	-182.829	39.5576	154.06
						0.61238	-182.176	43.201	156.349	0.42381	-182.807	39.5481	154.018
						0.64619	-182.12	43.1952	156.32	0.39286	-182.751	39.5462	153.937
						0.69905	-182.084	43.1848	156.271	0.43	-182.741	39.5429	153.903
						0.69667	-182.03	43.1805	156.236	0.41619	-182.694	39.5314	153.868
						0.67619	-181.999	43.1781	156.201	0.39619	-182.645	39.5038	153.841
						0.66048	-181.986	43.1686	156.169	0.39095	-182.603	39.4714	153.799
						0.6219	-181.943	43.1557	156.131	0.41048	-182.564	39.4586	153.79
						0.62905	-181.908	43.151	156.074	0.42905	-182.509	39.4433	153.769
						0.61	-181.889	43.1352	156.004	0.43095	-182.449	39.4233	153.761
						0.62571	-181.841	43.1281	155.948	0.46429	-182.367	39.4214	153.753
						0.62381	-181.788	43.1105	155.88	0.46667	-182.324	39.439	153.76
						0.66571	-181.733	43.0957	155.824	0.52048	-182.263	39.4381	153.76
						0.67571	-181.708	43.099	155.768	0.52381	-182.197	39.4452	153.73
						0.66286	-181.66	43.0886	155.728	0.52429	-182.173	39.4286	153.688
						0.66	-181.611	43.0781	155.65	0.51333	-182.166	39.4219	153.646
						0.64857	-181.598	43.0676	155.623	0.51619	-182.141	39.4095	153.604
						0.66714	-181.571	43.0648	155.568	0.55	-182.14	39.3981	153.562
						0.67429	-181.502	43.0657	155.504	0.56238	-182.111	39.379	153.513
						0.68286	-181.461	43.0557	155.463	0.58524	-182.104	39.3862	153.458
						0.69667	-181.394	43.0505	155.443	0.53905	-182.056	39.3876	153.39
						0.70857	-181.34	43.0367	155.421	0.50524	-182.056	39.3981	153.318
						0.68095	-181.31	43.0386	155.408	0.51762	-182.035	39.4062	153.249
						0.68095	-181.277	43.0371	155.374	0.53667	-181.98	39.4	153.227
						0.63476	-181.221	43.0381	155.347	0.50714	-181.899	39.3829	153.193
						0.63333	-181.172	43.0367	155.32	0.53619	-181.821	39.3805	153.165
						0.6619	-181.115	43.0319	155.3	0.57714	-181.761	39.3705	153.136
						0.7081	-181.073	43.0271	155.286	0.59048	-181.699	39.37	153.122
						0.73524	-181.032	43.0267	155.267	0.57952	-181.661	39.3633	153.086
						0.75952	-180.987	43.0162	155.267	0.55048	-181.613	39.3581	153.052
						0.8119	-180.924	43.0167	155.267	0.53714	-181.579	39.34	152.967
						0.81619	-180.909	43.0119	155.24	0.47476	-181.545	39.3252	152.959
						0.84429	-180.867	43.0043	155.239	0.48905	-181.493	39.299	152.91
						0.8281	-180.84	43.0105	155.211	0.47857	-181.465	39.2943	152.826
						0.81286	-180.76	43.0038	155.19	0.49095	-181.427	39.3	152.781
						0.79048	-180.679	43.0005	155.162	0.48143	-181.392	39.2938	152.727
						0.80143	-180.612	42.9929	155.148	0.50619	-181.316	39.2924	152.683
						0.81143	-180.539	42.98	155.092	0.51048	-181.267	39.2938	152.635
						0.78952	-180.474	42.9695	155.045	0.48571	-181.205	39.2852	152.556
						0.76143	-180.447	42.9681	155.025	0.47095	-181.176	39.2819	152.508
						0.75095	-180.37	42.969	154.995	0.42095	-181.102	39.271	152.451
						0.73143	-180.316	42.9581	154.959	0.42238	-181.066	39.2481	152.396
						0.70095	-180.261	42.9476	154.924	0.44286	-180.971	39.2343	152.395
						0.68857	-180.182	42.9429	154.903	0.45667	-180.889	39.2152	152.361
						0.68381	-180.125	42.9424	154.874	0.45429	-180.835	39.2052	152.278
						0.69571	-180.08	42.9252	154.853	0.4519	-180.808	39.199	152.236
						0.69429	-180.046	42.9043	154.825	0.44238	-180.785	39.1819	152.147
						0.66143	-180.012	42.881	154.79	0.38571	-180.762	39.1814	152.085
						0.63714	-179.951	42.8695	154.77	0.35952	-180.713	39.1757	152.003
						0.65286	-179.917	42.8695	154.705	0.35048	-180.65	39.1724	151.916
						0.66905	-179.864	42.8648	154.677	0.38476	-180.586	39.1562	151.852
						0.6581	-179.809	42.87	154.617	0.37381	-180.538	39.16	151.847
						0.66714	-179.74	42.8567	154.579	0.39143	-180.462	39.1529	151.765
						0.66476	-179.683	42.841	154.519	0.4	-180.411	39.1457	151.704
						0.67524	-179.655	42.8371	154.49	0.38429	-180.328	39.1186	151.69
						0.67381	-179.632	42.8162	154.436	0.4	-180.244	39.099	151.668
						0.70238	-179.608	42.81	154.387	0.4181	-180.152	39.0981	151.647
						0.68857	-179.591	42.8033	154.359	0.41619	-180.103	39.089	151.609
						0.69476	-179.575	42.8005	154.32	0.40714	-180.034	39.0843	151.594
						0.69524	-179.538	42.8057	154.264	0.43381	-179.967	39.0762	151.603
						0.71476	-179.505	42.7814	154.199	0.44333	-179.89	39.0767	151.593
						0.71952	-179.505	42.7543	154.124	0.45571	-179.848	39.0695	151.574
						0.70667	-179.504	42.7452	154.059	0.46905	-179.779	39.0924	151.545
						0.71	-179.475	42.7319	153.994	0.46667	-179.763	39.0705	151.462
						0.71381	-179.446	42.7076	153.903	0.41714	-179.73	39.0524	151.408
						0.71286	-179.398	42.6824	153.827	0.44857	-179.721	39.0471	151.36
						0.67905	-179.326	42.6776	153.743	0.45143	-179.692	39.0562	151.304
						0.67381	-179.269	42.6643	153.661	0.45	-179.655	39.0452	151.27
						0.66762	-179.216	42.6538	153.591	0.49238	-179.629	39.039	151.201
						0.67857	-179.173	42.641	153.492	0.52429	-179.572	39.0414	151.207
						0.68476	-179.146	42.6105	153.451	0.56143	-179.581	39.0386	151.15
						0.67857	-179.105	42.5814	153.39	0.55619	-179.574	39.0433	151.09
						0.64571	-179.105	42.561	153.354	0.56095	-179.517	39.0333	151.008
						0.65524	-179.053	42.561	153.309	0.59381	-179.516	39.0362	150.967
						0.64333	-179.015	42.5681	153.281	0.5819	-179.48	39.0414	150.905
						0.6319	-178.974	42.5481	153.218	0.58238	-179.46	39.0586	150.851
						0.65143	-178.925	42.5367	153.204	0.56381	-179.428	39.0481	150.789
						0.66048	-178.899	42.5314	153.172	0.53667	-179.395	39.0438	150.753
						0.68905	-178.858	42.5062	153.119	0.51905	-179.342	39.0514	150.719
						0.71619	-178.822	42.4981	153.073	0.53	-179.331	39.0471	150.668
						0.75714	-178.772	42.4714	153.044	0.50524	-179.312	39.0419	150.612
						0.8081	-178.731	42.4586	152.991	0.51381	-179.282	39.0481	150.539
						0.82571	-178.685	42.451	152.925	0.52667	-179.261	39.0462	150.485
						0.82286	-178.647	42.4338	152.865	0.51048	-179.221	39.0133	150.417
						0.84	-178.588	42.4257	152.793	0.52381	-179.16	39.0195	150.372
						0.86905	-178.528	42.4238	152.744	0.58143	-179.126	39.0248	150.332
						0.87143	-178.472	42.4186	152.689	0.54476	-179.06	39.0243	150.3
						0.93905	-178.433	42.399	152.634	0.53905	-179.007	39.0091	150.245
						0.98762	-178.412	42.3724	152.591	0.55714	-178.97	39.0143	150.206
						1.0519	-178.37	42.3857	152.523	0.55524	-178.924	39.01	150.198
						1.09905	-178.327	42.3743	152.475	0.51238	-178.927	38.9991	150.11
						1.12095	-178.234	42.3733	152.406	0.49238	-178.846	38.9705	150.068
						1.1381	-178.166	42.3624	152.315	0.48143	-178.772	38.961	150.012
						1.15762	-178.084	42.3548	152.245	0.4781	-178.708	38.9595	149.971
						1.13714	-178.027	42.331	152.183	0.45476	-178.626	38.9533	149.915
						1.14762	-177.964	42.3133	152.12	0.4681	-178.55	38.9333	149.872
						1.14143	-177.897	42.291	152.065	0.47429	-178.499	38.9133	149.822
						1.09667	-177.824	42.2981	151.996	0.4581	-178.453	38.9114	149.76
						1.10143	-177.759	42.281	151.931	0.45476	-178.409	38.9038	149.706
						1.05667	-177.692	42.2752	151.874	0.47667	-178.349	38.8862	149.658
						1.01952	-177.611	42.271	151.819	0.48095	-178.252	38.8781	149.603
						0.99333	-177.572	42.2533	151.778	0.4919	-178.182	38.8738	149.549
						0.94429	-177.518	42.2433	151.764	0.49714	-178.107	38.8724	149.493
						0.92238	-177.472	42.2367	151.756	0.51429	-178.011	38.8586	149.417
						0.92476	-177.402	42.2357	151.742	0.56333	-177.943	38.8533	149.361
						0.92095	-177.373	42.2333	151.736	0.5881	-177.88	38.839	149.297
						0.91048	-177.359	42.2229	151.729	0.57429	-177.812	38.8276	149.267
						0.90952	-177.344	42.2129	151.716	0.57714	-177.771	38.819	149.223
						0.9081	-177.328	42.2052	151.706	0.5919	-177.696	38.8171	149.205
						0.8519	-177.277	42.231	151.72	0.56952	-177.668	38.8038	149.168
						0.81143	-177.253	42.201	151.693	0.54429	-177.611	38.8	149.113
						0.75857	-177.223	42.1952	151.644	0.58095	-177.542	38.7705	149.064
						0.72762	-177.223	42.1905	151.59	0.55524	-177.478	38.7671	149.033
						0.67667	-177.211	42.1971	151.569	0.55333	-177.433	38.759	148.992
						0.68714	-177.157	42.19	151.534	0.55952	-177.4	38.739	148.919
						0.68619	-177.109	42.2024	151.513	0.55762	-177.373	38.7181	148.874
						0.7019	-177.052	42.1924	151.472	0.56857	-177.347	38.7105	148.802
						0.72571	-176.994	42.1924	151.438	0.58476	-177.31	38.7071	148.755
						0.78429	-176.95	42.1857	151.403	0.61048	-177.244	38.69	148.718
						0.76571	-176.893	42.1857	151.348	0.63571	-177.192	38.6757	148.643
						0.78524	-176.844	42.1724	151.319	0.64857	-177.157	38.66	148.58
						0.78476	-176.789	42.1591	151.27	0.63667	-177.148	38.6419	148.52
						0.77381	-176.734	42.1695	151.229	0.6219	-177.115	38.6329	148.446
						0.78286	-176.644	42.1705	151.187	0.56524	-177.102	38.6129	148.372
						0.7919	-176.566	42.1648	151.131	0.52714	-177.076	38.599	148.337
						0.78095	-176.505	42.1676	151.082	0.46667	-177.064	38.5905	148.287
						0.76333	-176.423	42.1571	151.046	0.43143	-177.032	38.5776	148.258
						0.77429	-176.342	42.1529	150.998	0.42429	-176.985	38.5795	148.178
						0.7519	-176.28	42.1405	150.956	0.43333	-176.958	38.5629	148.13
						0.73952	-176.197	42.1505	150.91	0.42381	-176.938	38.5476	148.056
						0.77381	-176.141	42.1476	150.828	0.42619	-176.886	38.5229	147.987
						0.80714	-176.09	42.1529	150.784	0.44524	-176.846	38.5143	147.918
						0.79952	-176.035	42.1486	150.75	0.46048	-176.823	38.5219	147.87
						0.77238	-175.966	42.1381	150.721	0.51381	-176.783	38.53	147.84
						0.75476	-175.923	42.1276	150.659	0.51714	-176.725	38.5152	147.805
						0.73333	-175.91	42.1114	150.603	0.52238	-176.685	38.5243	147.816
						0.74667	-175.902	42.0891	150.54	0.51095	-176.629	38.529	147.765
						0.72429	-175.898	42.0929	150.498	0.50286	-176.59	38.5324	147.76
						0.72429	-175.866	42.0824	150.466	0.48571	-176.542	38.5033	147.705
						0.71571	-175.818	42.0743	150.4	0.49381	-176.533	38.4971	147.712
						0.7281	-175.777	42.0552	150.373	0.49905	-176.493	38.4843	147.675
						0.72952	-175.724	42.0767	150.319	0.47429	-176.465	38.4767	147.62
						0.74571	-175.707	42.0643	150.27	0.45333	-176.438	38.4667	147.565
						0.76571	-175.678	42.0414	150.2	0.45429	-176.416	38.4557	147.53
						0.75381	-175.684	42.0181	150.117	0.48952	-176.387	38.4271	147.508
						0.73714	-175.661	42.0105	150.049	0.52619	-176.366	38.4281	147.466
						0.75381	-175.641	41.9981	149.967	0.58238	-176.296	38.4252	147.441
						0.76429	-175.648	41.9948	149.898	0.59714	-176.273	38.4243	147.415
						0.7619	-175.638	41.9929	149.828	0.56619	-176.23	38.4043	147.391
						0.78238	-175.629	41.9938	149.766	0.59857	-176.195	38.3967	147.363
						0.76095	-175.617	41.9757	149.698	0.6219	-176.146	38.3886	147.345
						0.73619	-175.58	41.9376	149.615	0.6281	-176.062	38.3938	147.317
						0.72238	-175.483	41.9186	149.567	0.6319	-176.047	38.3771	147.304
						0.73143	-175.422	41.9105	149.531	0.6281	-175.965	38.3586	147.297
						0.75333	-175.358	41.9014	149.496	0.59762	-175.946	38.3367	147.268
						0.80143	-175.304	41.9062	149.483	0.61286	-175.906	38.3252	147.231
						0.82238	-175.237	41.91	149.456	0.6119	-175.872	38.311	147.169
						0.80524	-175.158	41.9143	149.428	0.63857	-175.851	38.2948	147.141
						0.80381	-175.106	41.9005	149.393	0.6419	-175.822	38.2652	147.107
						0.79857	-175.073	41.9048	149.348	0.63952	-175.786	38.2814	147.107
						0.77667	-175.065	41.8957	149.32	0.62048	-175.73	38.2805	147.053
						0.75	-175.042	41.8995	149.291	0.59762	-175.703	38.2824	147.053
						0.74476	-175.016	41.8786	149.255	0.62381	-175.675	38.2814	147.032
						0.73095	-174.95	41.8829	149.204	0.65143	-175.619	38.2857	147.025
						0.74238	-174.875	41.8833	149.165	0.68095	-175.563	38.2895	147.004
						0.76429	-174.829	41.8729	149.118	0.68571	-175.514	38.2933	146.997
						0.77571	-174.799	41.8595	149.076	0.68143	-175.472	38.2819	146.962
						0.76571	-174.753	41.8243	149.059	0.63952	-175.473	38.2767	146.927
						0.80238	-174.705	41.8081	149.002	0.6219	-175.418	38.2695	146.898
						0.82381	-174.68	41.801	148.965	0.61238	-175.414	38.2543	146.89
						0.83667	-174.625	41.7929	148.93	0.57476	-175.372	38.2514	146.862
						0.82	-174.579	41.7843	148.914	0.56714	-175.351	38.2329	146.807
						0.82667	-174.525	41.7814	148.9	0.6	-175.35	38.2257	146.771
						0.83429	-174.535	41.7691	148.851	0.59952	-175.286	38.209	146.722
						0.85143	-174.493	41.751	148.81	0.62952	-175.254	38.221	146.659
						0.86238	-174.474	41.7376	148.775	0.64381	-175.199	38.2124	146.588
						0.85857	-174.442	41.7138	148.72	0.60762	-175.163	38.2171	146.529
						0.84048	-174.407	41.7057	148.684	0.60762	-175.129	38.2086	146.497
						0.84952	-174.394	41.6762	148.65	0.57619	-175.082	38.1938	146.442
						0.84095	-174.36	41.671	148.6	0.57905	-175.021	38.1943	146.396
						0.84714	-174.318	41.66	148.552	0.58333	-174.996	38.1943	146.34
						0.85714	-174.298	41.6448	148.515	0.58762	-174.965	38.19	146.284
						0.89048	-174.264	41.6319	148.442	0.56476	-174.936	38.1814	146.236
						0.89524	-174.254	41.6133	148.377	0.55333	-174.867	38.1638	146.201
						0.92048	-174.233	41.589	148.34	0.59429	-174.821	38.1486	146.166
						0.90952	-174.219	41.5629	148.302	0.58524	-174.788	38.1376	146.131
						0.90286	-174.169	41.5595	148.274	0.57714	-174.712	38.1495	146.089
						0.92	-174.141	41.56	148.246	0.56714	-174.643	38.1452	146.075
						0.96238	-174.106	41.5657	148.181	0.58238	-174.546	38.1362	146.06
						0.94333	-174.069	41.5533	148.137	0.58524	-174.485	38.1438	146.033
						0.96476	-174.035	41.5229	148.099	0.63095	-174.394	38.1424	145.985
						0.98	-174.035	41.4929	148.038	0.63762	-174.321	38.1381	145.944
						0.9819	-174.02	41.48	147.976	0.61333	-174.239	38.1471	145.91
						0.97095	-173.988	41.4695	147.916	0.61571	-174.159	38.1552	145.875
						0.94762	-173.951	41.4595	147.889	0.58952	-174.069	38.1738	145.833
						0.96095	-173.918	41.4519	147.835	0.54238	-174.023	38.1686	145.798
						0.97619	-173.863	41.4457	147.767	0.55857	-173.958	38.1695	145.78
						0.95143	-173.791	41.4329	147.71	0.5781	-173.899	38.1629	145.763
						0.95952	-173.736	41.4186	147.656	0.5719	-173.845	38.1733	145.718
						0.94857	-173.686	41.42	147.587	0.57571	-173.792	38.1786	145.704
						0.98238	-173.629	41.3976	147.53	0.55619	-173.751	38.1824	145.653
						0.96762	-173.589	41.38	147.489	0.56143	-173.682	38.1505	145.618
						0.99429	-173.535	41.3629	147.441	0.54762	-173.621	38.1371	145.564
						0.97143	-173.469	41.351	147.41	0.5681	-173.512	38.1295	145.495
						0.95714	-173.389	41.3648	147.38	0.53524	-173.446	38.1291	145.453
						0.92714	-173.294	41.3705	147.344	0.50952	-173.391	38.12	145.398
						0.91048	-173.23	41.3686	147.331	0.52619	-173.33	38.1052	145.39
						0.89238	-173.18	41.3652	147.302	0.54905	-173.304	38.0876	145.37
						0.8719	-173.092	41.351	147.275	0.56	-173.278	38.091	145.329
						0.85762	-173.027	41.3467	147.275	0.59381	-173.292	38.0914	145.301
						0.85905	-172.949	41.3381	147.291	0.60667	-173.26	38.0786	145.273
						0.83381	-172.871	41.3486	147.253	0.6119	-173.26	38.0771	145.225
						0.80952	-172.761	41.3562	147.245	0.59286	-173.231	38.0614	145.176
						0.81524	-172.667	41.3443	147.216	0.5719	-173.205	38.0433	145.134
						0.85524	-172.624	41.3357	147.188	0.54524	-173.191	38.0086	145.113
						0.84524	-172.578	41.3367	147.16	0.52333	-173.173	37.9867	145.072
						0.82	-172.538	41.3143	147.15	0.55524	-173.11	37.9686	145.031
						0.81476	-172.51	41.3014	147.123	0.54238	-173.072	37.9629	144.968
						0.85857	-172.478	41.2995	147.123	0.54333	-173.022	37.9533	144.926
						0.86429	-172.442	41.2948	147.113	0.55286	-172.973	37.9367	144.905
						0.89333	-172.422	41.2895	147.085	0.57619	-172.91	37.9443	144.849
						0.88429	-172.393	41.2752	147.058	0.59667	-172.867	37.9371	144.801
						0.87857	-172.375	41.2686	147.003	0.55667	-172.84	37.9381	144.738
						0.85714	-172.321	41.27	146.949	0.58381	-172.816	37.9352	144.717
						0.90381	-172.272	41.2686	146.923	0.5719	-172.818	37.9338	144.689
						0.90333	-172.218	41.2581	146.888	0.59095	-172.803	37.9281	144.62
						0.89381	-172.198	41.24	146.85	0.60905	-172.768	37.92	144.577
						0.91714	-172.147	41.2348	146.808	0.58667	-172.732	37.9186	144.488
						0.95762	-172.094	41.2262	146.773	0.58667	-172.711	37.9	144.405
						0.98476	-172.05	41.2148	146.731	0.56095	-172.651	37.8776	144.362
						0.99143	-171.995	41.1948	146.695	0.54286	-172.59	37.861	144.292
						0.95429	-171.949	41.1886	146.627	0.55714	-172.555	37.8338	144.251
						0.89095	-171.903	41.17	146.595	0.53857	-172.509	37.8143	144.195
						0.88429	-171.85	41.1695	146.566	0.5481	-172.482	37.8095	144.16
						0.9319	-171.8	41.1695	146.534	0.59143	-172.464	37.8043	144.126
						0.92524	-171.739	41.1667	146.516	0.57143	-172.422	37.8014	144.079
						0.95429	-171.664	41.1571	146.467	0.58952	-172.376	37.8029	144.03
						0.94524	-171.616	41.1657	146.425	0.57143	-172.369	37.791	144.009
						0.95952	-171.562	41.1648	146.41	0.56286	-172.349	37.7657	143.989
						0.92524	-171.52	41.171	146.346	0.53714	-172.341	37.7548	143.975
						0.90857	-171.467	41.1576	146.314	0.52619	-172.297	37.729	143.92
						0.91952	-171.39	41.1448	146.238	0.52048	-172.28	37.6933	143.88
						0.8719	-171.356	41.1419	146.189	0.51905	-172.254	37.6671	143.841
						0.86429	-171.278	41.1424	146.153	0.55429	-172.201	37.6571	143.794
						0.87762	-171.221	41.1333	146.108	0.57714	-172.163	37.6424	143.718
						0.8581	-171.181	41.1162	146.029	0.67905	-172.134	37.6195	143.648
						0.86286	-171.161	41.0857	145.974	0.70905	-172.11	37.6024	143.614
						0.9019	-171.135	41.069	145.913	0.67429	-172.063	37.601	143.56
						0.87143	-171.103	41.051	145.85	0.68857	-172.022	37.5862	143.507
						0.81952	-171.082	41.0248	145.83	0.68619	-171.955	37.5667	143.452
						0.79429	-171.051	41.0024	145.775	0.68667	-171.931	37.5619	143.376
						0.79905	-171.028	41.0005	145.698	0.66333	-171.874	37.56	143.335
						0.79	-171.007	40.9824	145.635	0.65524	-171.8	37.5571	143.239
						0.82476	-170.954	40.9595	145.565	0.67048	-171.744	37.5486	143.204
						0.78762	-170.92	40.9276	145.483	0.69857	-171.68	37.5257	143.141
						0.74095	-170.887	40.899	145.419	0.71048	-171.617	37.5105	143.092
						0.72238	-170.839	40.8881	145.35	0.72762	-171.56	37.5057	143.03
						0.69095	-170.806	40.8805	145.289	0.75095	-171.518	37.4967	142.996
						0.70524	-170.758	40.8667	145.22	0.74667	-171.477	37.4986	142.925
						0.70429	-170.704	40.8448	145.177	0.70238	-171.464	37.4967	142.852
						0.72524	-170.672	40.8148	145.131	0.68095	-171.437	37.471	142.749
						0.72	-170.659	40.8105	145.061	0.68238	-171.444	37.4557	142.7
						0.69381	-170.613	40.8029	145.061	0.6581	-171.445	37.4505	142.664
						0.73429	-170.557	40.7914	145.032	0.6719	-171.431	37.45	142.634
						0.74571	-170.515	40.7724	145.026	0.66286	-171.428	37.44	142.612
						0.73381	-170.489	40.7581	145.006	0.64286	-171.429	37.441	142.591
						0.71	-170.462	40.7419	145.006	0.55429	-171.415	37.45	142.598
						0.73048	-170.415	40.7319	144.992	0.52857	-171.389	37.4471	142.576
						0.72286	-170.38	40.7324	144.98	0.54238	-171.363	37.4305	142.563
						0.74238	-170.372	40.74	144.969	0.56714	-171.316	37.4181	142.553
						0.77	-170.325	40.7533	144.885	0.57429	-171.262	37.4095	142.552
						0.7881	-170.311	40.759	144.885	0.59952	-171.213	37.3876	142.553
						0.75286	-170.276	40.7514	144.858	0.60952	-171.176	37.3648	142.519
						0.74524	-170.24	40.7467	144.837	0.6181	-171.149	37.3576	142.505
						0.75476	-170.22	40.7562	144.803	0.61333	-171.093	37.3714	142.484
						0.77714	-170.184	40.7605	144.769	0.61762	-171.053	37.3786	142.457
						0.79714	-170.153	40.7724	144.749	0.57714	-171.05	37.3791	142.451
						0.77905	-170.147	40.7643	144.715	0.55143	-171.005	37.3738	142.444
						0.80714	-170.11	40.7471	144.714	0.54143	-170.993	37.3533	142.422
						0.8	-170.068	40.7438	144.694	0.56476	-170.959	37.3333	142.394
						0.81238	-170.038	40.7414	144.626	0.63	-170.916	37.3271	142.412
						0.8419	-169.989	40.7405	144.599	0.68429	-170.854	37.3262	142.427
						0.87143	-169.907	40.7181	144.557	0.69333	-170.79	37.3281	142.387
						0.86905	-169.853	40.7029	144.522	0.72476	-170.717	37.3195	142.332
						0.89048	-169.788	40.6962	144.481	0.6981	-170.665	37.3076	142.27
						0.91762	-169.739	40.7014	144.412	0.72	-170.614	37.2995	142.244
						0.92476	-169.674	40.7071	144.384	0.69143	-170.558	37.2738	142.214
						0.96143	-169.616	40.7076	144.328	0.69905	-170.517	37.2414	142.146
						0.95095	-169.572	40.7229	144.272	0.70143	-170.471	37.2324	142.1
						0.94238	-169.5	40.719	144.244	0.68095	-170.436	37.231	142.044
						0.92524	-169.445	40.6981	144.178	0.65048	-170.393	37.2219	141.996
						0.95571	-169.408	40.6905	144.15	0.63143	-170.371	37.2248	141.927
						0.95476	-169.338	40.6814	144.073	0.62238	-170.31	37.2214	141.865
						0.99333	-169.278	40.6695	144.004	0.62905	-170.279	37.2167	141.823
						1.00762	-169.202	40.6557	143.935	0.60952	-170.242	37.209	141.781
						1	-169.133	40.6386	143.865	0.60048	-170.227	37.1871	141.725
						1.02	-169.112	40.6195	143.816	0.58238	-170.185	37.189	141.689
						1.02714	-169.094	40.6029	143.747	0.63762	-170.122	37.189	141.627
						1.04571	-169.053	40.591	143.684	0.66048	-170.086	37.1857	141.571
						1.04429	-169.04	40.58	143.594	0.66095	-170.012	37.1724	141.502
						1.10476	-169.013	40.5624	143.504	0.63571	-169.971	37.1757	141.455
						1.02905	-168.987	40.5471	143.455	0.60429	-169.916	37.16	141.351
						1.01714	-168.926	40.5371	143.379	0.61095	-169.907	37.1562	141.261
						0.99667	-168.892	40.5395	143.31	0.62762	-169.863	37.1481	141.185
						1.00429	-168.864	40.5276	143.246	0.61333	-169.83	37.1395	141.131
						0.99095	-168.822	40.5276	143.179	0.61762	-169.777	37.131	141.066
						0.99429	-168.776	40.5005	143.119	0.60429	-169.735	37.12	140.964
						0.97524	-168.725	40.4762	143.045	0.58333	-169.669	37.1305	140.891
						0.96286	-168.674	40.4624	142.986	0.57619	-169.607	37.1333	140.818
						1.00571	-168.601	40.439	142.944	0.58095	-169.573	37.1271	140.753
						0.99524	-168.595	40.4305	142.888	0.61524	-169.552	37.111	140.697
						1.07952	-168.538	40.4429	142.847	0.65095	-169.545	37.1114	140.628
						1.04	-168.431	40.4157	142.799	0.64095	-169.541	37.11	140.559
						1.0419	-168.371	40.4143	142.758	0.64857	-169.553	37.1067	140.498
						1.0081	-168.303	40.41	142.75	0.6381	-169.542	37.0905	140.414
						1.01333	-168.272	40.4048	142.73	0.61524	-169.56	37.091	140.34
						1.02857	-168.206	40.3952	142.741	0.61286	-169.54	37.08	140.283
						1.04857	-168.131	40.4062	142.727	0.59333	-169.54	37.0543	140.229
						1.05048	-168.065	40.3967	142.719	0.57762	-169.495	37.0238	140.166
						1.02476	-168.01	40.3733	142.697	0.60048	-169.44	36.9995	140.083
						1.02143	-167.928	40.3743	142.663	0.64048	-169.417	36.9952	140.037
						0.9681	-167.875	40.3686	142.649	0.65571	-169.355	36.9776	140.01
						1.00667	-167.812	40.3562	142.608	0.66048	-169.302	36.9805	139.994
						1.01333	-167.784	40.3514	142.58	0.65619	-169.245	36.9752	139.959
						1.04476	-167.755	40.3414	142.559	0.65095	-169.205	36.9657	139.938
						1.05381	-167.735	40.3333	142.504	0.65667	-169.144	36.9524	139.915
						1.07619	-167.697	40.3171	142.449	0.68571	-169.091	36.9448	139.917
						1.04619	-167.66	40.3076	142.42	0.68667	-169.061	36.9419	139.934
						1.08143	-167.64	40.3	142.383	0.75286	-168.993	36.9224	139.914
						1.09143	-167.601	40.2767	142.332	0.75714	-168.932	36.9114	139.93
						1.09619	-167.62	40.2614	142.25	0.75762	-168.849	36.9076	139.916
						1.12476	-167.595	40.241	142.196	0.75762	-168.78	36.9071	139.875
						1.08238	-167.584	40.2091	142.155	0.72905	-168.704	36.8819	139.82
						1.09238	-167.583	40.1995	142.093	0.80238	-168.615	36.8562	139.784
						1.07476	-167.541	40.1833	142.04	0.83524	-168.529	36.8338	139.714
						1.06714	-167.509	40.1571	141.99	0.82667	-168.447	36.8314	139.686
						1.11095	-167.458	40.1467	141.927	0.85095	-168.356	36.8162	139.635
						1.07667	-167.437	40.1324	141.863	0.85762	-168.261	36.811	139.596
						1.06524	-167.404	40.1219	141.808	0.89667	-168.17	36.8019	139.514
						1.03571	-167.357	40.1076	141.732	0.87286	-168.11	36.8019	139.455
						1.07952	-167.29	40.109	141.678	0.8519	-168.088	36.8	139.418
						1.08857	-167.249	40.0871	141.663	0.82095	-168.061	36.7905	139.387
						1.13571	-167.193	40.0667	141.622	0.81714	-168.049	36.78	139.326
						1.15381	-167.176	40.0624	141.581	0.84095	-168.028	36.7533	139.27
						1.10905	-167.136	40.0519	141.545	0.84143	-168.006	36.7386	139.235
						1.10905	-167.082	40.0481	141.51	0.8319	-167.97	36.7486	139.206
						1.11905	-167.014	40.0471	141.492	0.85238	-167.947	36.7605	139.157
						1.0981	-166.969	40.0448	141.475	0.83714	-167.955	36.7595	139.107
						1.09714	-166.93	40.0433	141.441	0.85381	-167.878	36.749	139.044
						1.08333	-166.881	40.0219	141.392	0.82429	-167.85	36.7567	139.008
						1.0781	-166.824	40.0276	141.379	0.81476	-167.815	36.7633	138.926
						1.03857	-166.75	40.0333	141.378	0.82952	-167.775	36.7424	138.884
						1.05	-166.652	40.02	141.351	0.81952	-167.728	36.7314	138.843
						0.98286	-166.585	40.0071	141.281	0.82619	-167.673	36.7495	138.809
						1.01048	-166.53	40.0048	141.268	0.78571	-167.624	36.7548	138.768
						1.0581	-166.489	39.9962	141.21	0.75857	-167.582	36.7581	138.754
						1.12238	-166.433	39.9986	141.13	0.78571	-167.544	36.7481	138.727
						1.1181	-166.391	39.9914	141.083	0.80714	-167.467	36.7233	138.686
						1.13714	-166.33	39.9838	141.011	0.79952	-167.417	36.7038	138.634
						1.1381	-166.274	39.9652	140.952	0.79	-167.358	36.6829	138.597
						1.18714	-166.232	39.9624	140.906	0.78571	-167.282	36.6786	138.569
						1.17667	-166.179	39.9676	140.878	0.79905	-167.194	36.6767	138.516
						1.1719	-166.133	39.9843	140.851	0.77571	-167.112	36.671	138.474
						1.09714	-166.05	39.9824	140.815	0.77476	-167.023	36.6724	138.418
						1.10143	-165.966	39.9833	140.775	0.78286	-166.946	36.6643	138.363
						1.13381	-165.917	39.9714	140.729	0.76381	-166.853	36.6629	138.309
						1.14238	-165.861	39.9576	140.673	0.7519	-166.805	36.6429	138.24
						1.11571	-165.832	39.9433	140.591	0.77333	-166.757	36.63	138.193
						1.12619	-165.78	39.9286	140.557	0.7681	-166.652	36.6181	138.14
						1.16476	-165.719	39.9195	140.508	0.76238	-166.598	36.5962	138.093
						1.19714	-165.658	39.9109	140.466	0.74429	-166.565	36.5848	138.038
						1.18429	-165.653	39.9043	140.423	0.77	-166.504	36.5657	138.023
						1.18571	-165.608	39.8814	140.369	0.76952	-166.469	36.5676	137.962
						1.11952	-165.582	39.8791	140.312	0.80048	-166.427	36.56	137.921
						1.18	-165.54	39.89	140.312	0.81571	-166.407	36.5357	137.908
						1.17429	-165.522	39.8829	140.263	0.80381	-166.379	36.5286	137.9
						1.16095	-165.482	39.8752	140.263	0.80619	-166.359	36.5252	137.872
						1.13286	-165.461	39.8709	140.282	0.79095	-166.331	36.5324	137.837
						1.09857	-165.442	39.8562	140.281	0.76381	-166.316	36.5452	137.826
						1.1281	-165.434	39.8543	140.28	0.80809	-166.279	36.5548	137.815
						1.1219	-165.408	39.8538	140.271	0.85095	-166.229	36.5638	137.836
						1.10857	-165.365	39.8324	140.244	0.85095	-166.193	36.5552	137.812
						1.1619	-165.363	39.8086	140.245	0.83429	-166.165	36.5576	137.778
						1.18191	-165.354	39.7919	140.217	0.86857	-166.132	36.5614	137.716
						1.2019	-165.41	39.7919	140.176	0.85524	-166.124	36.5486	137.689
						1.17762	-165.397	39.7819	140.14	0.82095	-166.097	36.5671	137.661
						1.17667	-165.377	39.7776	140.076	0.83286	-166.042	36.5652	137.633
						1.16571	-165.365	39.7629	140.049	0.82667	-165.98	36.5576	137.606
						1.18381	-165.321	39.7648	140.02	0.79571	-165.906	36.539	137.584
						1.15952	-165.292	39.7576	139.941	0.81762	-165.86	36.5267	137.535
						1.13286	-165.264	39.7467	139.889	0.82762	-165.806	36.5367	137.481
						1.09905	-165.244	39.7519	139.859	0.86143	-165.739	36.5124	137.427
						1.13048	-165.161	39.7338	139.79	0.86476	-165.711	36.5157	137.365
						1.16524	-165.122	39.7233	139.727	0.85762	-165.666	36.5029	137.325
						1.22524	-165.094	39.7124	139.651	0.79333	-165.606	36.5	137.292
						1.20381	-165.054	39.7005	139.576	0.73429	-165.566	36.5014	137.253
						1.21095	-165.005	39.6895	139.529	0.76333	-165.52	36.4929	137.189
						1.19905	-164.977	39.6786	139.453	0.78333	-165.464	36.4843	137.147
						1.16905	-164.937	39.6657	139.377	0.76667	-165.399	36.47	137.065
						1.15048	-164.881	39.6762	139.296	0.76476	-165.36	36.4538	137.001
						1.12381	-164.83	39.6633	139.228	0.73381	-165.33	36.4571	136.932
						1.12048	-164.79	39.6495	139.145	0.69333	-165.325	36.4495	136.852
						1.08571	-164.751	39.6505	139.081	0.7619	-165.275	36.4457	136.83
						1.0019	-164.716	39.6548	138.97	0.80667	-165.247	36.4414	136.809
						1.00857	-164.648	39.64	138.86	0.7481	-165.211	36.4395	136.795
						1.02	-164.582	39.6314	138.798	0.7681	-165.164	36.4324	136.781
						1.05619	-164.54	39.6143	138.749	0.77476	-165.091	36.4038	136.754
						1.05238	-164.505	39.6038	138.721	0.76524	-165.056	36.3838	136.74
						1.03095	-164.477	39.5943	138.672	0.78143	-164.988	36.3705	136.699
						1.01238	-164.467	39.5819	138.651	0.79238	-164.941	36.3781	136.657
						1.02714	-164.438	39.5824	138.633	0.76	-164.9	36.3843	136.637
						1.03571	-164.418	39.5805	138.596	0.74286	-164.859	36.3776	136.599
						1.04714	-164.41	39.5948	138.578	0.73333	-164.814	36.3848	136.577
						1.02	-164.419	39.6076	138.564	0.74	-164.742	36.3695	136.528
						0.9981	-164.391	39.6138	138.516	0.73667	-164.676	36.37	136.463
						1.02238	-164.39	39.5991	138.488	0.8219	-164.622	36.3614	136.399
						1.05714	-164.374	39.5705	138.446	0.87429	-164.519	36.3571	136.325
						1.03143	-164.325	39.5567	138.39	0.86667	-164.437	36.3424	136.293
						1.04952	-164.269	39.5581	138.348	0.85381	-164.356	36.3438	136.238
						1.06619	-164.239	39.5524	138.306	0.91143	-164.294	36.3333	136.231
						1.13524	-164.204	39.5314	138.27	0.9381	-164.218	36.3338	136.193
						1.17143	-164.164	39.5395	138.235	0.92857	-164.157	36.3195	136.165
						1.14714	-164.13	39.5257	138.207	0.9	-164.078	36.3195	136.13
						1.18143	-164.107	39.5238	138.17	0.85	-164.054	36.3176	136.063
						1.22333	-164.05	39.5091	138.117	0.82095	-163.978	36.2962	135.987
						1.18333	-164.034	39.4881	138.075	0.91714	-163.869	36.2829	135.923
						1.1781	-163.975	39.4776	138.047	0.91381	-163.773	36.2719	135.848
						1.15048	-163.921	39.48	138.006	0.92238	-163.731	36.2681	135.806
						1.12	-163.854	39.4657	137.964	0.90714	-163.689	36.2605	135.723
						1.11905	-163.782	39.4676	137.936	0.89429	-163.669	36.2638	135.7
						1.14667	-163.68	39.4562	137.888	0.87524	-163.655	36.2429	135.607
						1.14095	-163.618	39.4381	137.84	0.92476	-163.62	36.2224	135.544
						1.1519	-163.527	39.4214	137.784	0.9181	-163.579	36.2086	135.477
						1.16952	-163.416	39.3943	137.701	0.91571	-163.553	36.1986	135.415
						1.15762	-163.337	39.3819	137.639	0.89952	-163.537	36.1838	135.353
						1.16619	-163.281	39.3919	137.631	0.8981	-163.524	36.17	135.292
						1.11667	-163.192	39.4014	137.611	0.84952	-163.524	36.1629	135.258
						1.09667	-163.09	39.41	137.59	0.78619	-163.515	36.1476	135.21
						1.08714	-163.063	39.4219	137.57	0.76952	-163.502	36.1571	135.179
						1.08	-163.038	39.4067	137.556	0.76571	-163.508	36.1462	135.125
						1.11524	-162.993	39.4033	137.541	0.73286	-163.482	36.1376	135.063
						1.1181	-162.958	39.4105	137.527	0.7381	-163.462	36.1238	134.99
						1.09619	-162.92	39.3943	137.513	0.73952	-163.4	36.1071	134.877
						1.11286	-162.874	39.4043	137.494	0.7681	-163.37	36.0852	134.805
						1.09429	-162.84	39.3919	137.441	0.75952	-163.324	36.0548	134.725
						1.10952	-162.822	39.3805	137.399	0.74857	-163.292	36.0476	134.679
						1.12333	-162.767	39.39	137.35	0.71571	-163.32	36.031	134.613
						1.15762	-162.737	39.3843	137.267	0.71286	-163.314	36.0238	134.562
						1.19381	-162.703	39.369	137.185	0.67905	-163.3	36.031	134.487
						1.22857	-162.669	39.3833	137.151	0.7	-163.267	36.0267	134.452
						1.24524	-162.63	39.3719	137.09	0.7019	-163.234	36.0167	134.385
						1.2181	-162.621	39.3657	137.042	0.71667	-163.179	35.999	134.377
						1.24333	-162.575	39.3571	136.997	0.68238	-163.131	35.9957	134.322
						1.24048	-162.535	39.3519	136.956	0.65333	-163.11	35.9848	134.295
						1.2181	-162.49	39.3281	136.937	0.64476	-163.061	35.9633	134.254
						1.24048	-162.436	39.3114	136.909	0.65286	-163.021	35.9429	134.226
						1.23571	-162.393	39.29	136.853	0.66524	-163.008	35.9248	134.212
						1.24667	-162.341	39.2762	136.811	0.6581	-162.926	35.9114	134.172
						1.22048	-162.32	39.2724	136.78	0.68952	-162.874	35.91	134.166
						1.23952	-162.264	39.2671	136.718	0.68095	-162.832	35.8929	134.1
						1.24048	-162.224	39.2648	136.658	0.66762	-162.743	35.891	134.08
						1.23714	-162.18	39.2586	136.601	0.65905	-162.694	35.8881	134.031
						1.23048	-162.136	39.2362	136.518	0.67381	-162.639	35.8771	134.029
						1.23429	-162.106	39.2214	136.436	0.72	-162.62	35.8733	134.059
						1.23476	-162.042	39.1929	136.365	0.72762	-162.575	35.8791	134.041
						1.29619	-162.015	39.191	136.316	0.73143	-162.552	35.8833	134.06
						1.29524	-162.017	39.1862	136.289	0.76952	-162.524	35.8762	134.057
						1.31238	-161.972	39.1786	136.26	0.78619	-162.474	35.8605	134.055
						1.3019	-161.907	39.1738	136.26	0.79809	-162.426	35.859	134.065
						1.25476	-161.852	39.1743	136.248	0.81238	-162.377	35.8476	134.052
						1.26476	-161.793	39.1571	136.199	0.84762	-162.327	35.8443	133.996
						1.27905	-161.759	39.1524	136.161	0.83476	-162.292	35.8243	133.948
						1.27524	-161.712	39.1452	136.139	0.83429	-162.258	35.8338	133.884
						1.24524	-161.676	39.1433	136.1	0.83952	-162.216	35.8295	133.844
						1.27095	-161.651	39.1371	136.071	0.85619	-162.166	35.8324	133.795
						1.28095	-161.629	39.149	136.015	0.89667	-162.149	35.8286	133.753
						1.2881	-161.6	39.159	135.953	0.87619	-162.116	35.8048	133.719
						1.28667	-161.572	39.1495	135.904	0.85333	-162.049	35.8005	133.669
						1.30619	-161.544	39.1386	135.862	0.83571	-162.028	35.779	133.619
						1.32333	-161.511	39.1291	135.79	0.86714	-162.014	35.769	133.537
						1.32667	-161.473	39.1033	135.752	0.87429	-161.995	35.7514	133.496
						1.30762	-161.419	39.091	135.728	0.85	-162.01	35.7376	133.446
						1.29619	-161.381	39.081	135.681	0.85667	-162.002	35.7267	133.398
						1.25476	-161.343	39.0648	135.667	0.80619	-162.003	35.721	133.35
						1.26619	-161.295	39.0567	135.644	0.79333	-161.989	35.71	133.309
						1.25571	-161.285	39.061	135.61	0.78571	-161.975	35.6895	133.262
						1.17952	-161.231	39.049	135.589	0.78952	-161.948	35.6833	133.198
						1.16238	-161.133	39.0433	135.573	0.75714	-161.894	35.671	133.162
						1.15857	-161.078	39.0281	135.554	0.71143	-161.847	35.6662	133.114
						1.15286	-161.003	39.0157	135.498	0.7219	-161.801	35.6552	133.058
						1.17524	-160.948	39.0133	135.454	0.73476	-161.774	35.63	133.016
						1.1781	-160.906	38.9986	135.392	0.67952	-161.748	35.611	132.98
						1.16095	-160.851	38.989	135.346	0.68095	-161.7	35.6024	132.936
						1.18667	-160.787	38.9771	135.277	0.66429	-161.636	35.5838	132.917
						1.21952	-160.723	38.9562	135.216	0.65238	-161.605	35.5638	132.877
						1.18429	-160.678	38.9395	135.156	0.68095	-161.578	35.5514	132.836
						1.16429	-160.61	38.9257	135.102	0.66857	-161.512	35.5519	132.762
						1.1481	-160.514	38.8967	135.048	0.66429	-161.428	35.5662	132.721
						1.16952	-160.413	38.8871	134.966	0.70048	-161.389	35.5524	132.672
						1.17333	-160.337	38.8762	134.897	0.71	-161.362	35.5591	132.645
						1.17	-160.254	38.8576	134.855	0.70286	-161.321	35.5524	132.616
						1.17571	-160.175	38.8638	134.821	0.73381	-161.265	35.5538	132.589
						1.18857	-160.102	38.8438	134.753	0.77381	-161.203	35.5405	132.548
						1.18952	-160.02	38.8395	134.698	0.77286	-161.136	35.5176	132.527
						1.20952	-159.947	38.85	134.643	0.80048	-161.073	35.5119	132.486
						1.18762	-159.877	38.8471	134.585	0.79857	-161.004	35.5076	132.412
						1.21333	-159.785	38.8352	134.529	0.80714	-160.955	35.5171	132.376
						1.25524	-159.675	38.8195	134.503	0.84333	-160.913	35.5281	132.357
						1.29429	-159.606	38.8086	134.439	0.87095	-160.898	35.5419	132.311
						1.28429	-159.529	38.8019	134.369	0.89333	-160.814	35.5495	132.27
						1.29905	-159.501	38.7871	134.307	0.8819	-160.766	35.56	132.243
						1.30143	-159.445	38.7671	134.244	0.90524	-160.685	35.571	132.214
						1.26429	-159.399	38.7471	134.202	0.94429	-160.631	35.581	132.182
						1.28048	-159.352	38.7295	134.133	0.96714	-160.577	35.5886	132.109
						1.27571	-159.315	38.7171	134.081	0.95571	-160.547	35.579	132.035
						1.26667	-159.27	38.7057	134.046	0.98429	-160.476	35.5781	131.97
						1.27095	-159.217	38.7005	134.015	0.97524	-160.402	35.5752	131.915
						1.26429	-159.191	38.6848	133.97	0.9519	-160.34	35.5671	131.86
						1.27762	-159.208	38.6767	133.922	0.97381	-160.286	35.5824	131.81
						1.24762	-159.199	38.6609	133.888	0.97952	-160.21	35.5919	131.778
						1.2181	-159.179	38.649	133.848	1	-160.133	35.5843	131.709
						1.23333	-159.164	38.649	133.786	0.98381	-160.042	35.571	131.644
						1.24048	-159.163	38.6233	133.731	0.93714	-159.967	35.5691	131.561
						1.24667	-159.145	38.6233	133.683	0.91714	-159.893	35.571	131.499
						1.27619	-159.14	38.6048	133.628	0.92619	-159.839	35.5824	131.437
						1.30524	-159.128	38.5829	133.59	0.9119	-159.764	35.5705	131.375
						1.34476	-159.108	38.5729	133.545	0.91048	-159.716	35.5543	131.338
						1.35619	-159.092	38.5667	133.503	0.92333	-159.648	35.5295	131.29
						1.38381	-159.12	38.5624	133.44	0.89238	-159.567	35.5038	131.207
						1.36381	-159.149	38.5633	133.4	0.86238	-159.506	35.4833	131.123
						1.40667	-159.176	38.5548	133.36	0.85524	-159.488	35.4719	131.067
						1.42	-159.152	38.5567	133.352	0.85143	-159.453	35.4476	130.985
						1.44905	-159.152	38.5529	133.345	0.81381	-159.419	35.4362	130.926
						1.4481	-159.126	38.5524	133.318	0.77048	-159.356	35.43	130.898
						1.43857	-159.1	38.5614	133.304	0.76857	-159.294	35.4157	130.898
						1.45571	-159.054	38.561	133.272	0.76476	-159.26	35.4286	130.894
						1.42857	-159.026	38.561	133.251	0.74381	-159.241	35.4252	130.914
						1.42857	-158.99	38.5557	133.199	0.72381	-159.215	35.419	130.927
						1.42762	-158.977	38.55	133.173	0.7219	-159.198	35.4129	130.959
						1.42095	-158.936	38.5452	133.124	0.72381	-159.183	35.3886	130.949
						1.41476	-158.901	38.5352	133.102	0.68286	-159.155	35.3733	130.934
						1.43429	-158.882	38.5343	133.046	0.65238	-159.121	35.3848	130.934
						1.41	-158.85	38.5314	133.01	0.67333	-159.082	35.3848	130.916
						1.41286	-158.839	38.5305	132.942	0.70571	-159.048	35.371	130.909
						1.42857	-158.827	38.5248	132.899	0.72333	-158.998	35.3543	130.859
						1.43571	-158.781	38.5186	132.866	0.71238	-158.943	35.3495	130.813
						1.39762	-158.752	38.5105	132.82	0.73571	-158.917	35.3338	130.783
						1.3781	-158.72	38.4967	132.792	0.72048	-158.889	35.3248	130.755
						1.36857	-158.709	38.479	132.723	0.7181	-158.82	35.3286	130.721
						1.37476	-158.67	38.4595	132.685	0.72571	-158.766	35.331	130.666
						1.38048	-158.552	38.4371	132.623	0.74476	-158.695	35.3052	130.668
						1.35381	-158.499	38.4281	132.569	0.73524	-158.639	35.2824	130.64
						1.31429	-158.457	38.4124	132.527	0.71667	-158.6	35.2752	130.612
						1.30286	-158.391	38.4086	132.475	0.72524	-158.534	35.2571	130.548
						1.3319	-158.335	38.4119	132.426	0.78238	-158.509	35.2433	130.492
						1.32571	-158.27	38.4067	132.379	0.78143	-158.474	35.251	130.471
						1.30095	-158.227	38.3929	132.324	0.79476	-158.426	35.2495	130.41
						1.32952	-158.192	38.3881	132.268	0.80905	-158.398	35.2386	130.341
						1.31095	-158.144	38.3819	132.231	0.85286	-158.343	35.2305	130.28
						1.32238	-158.048	38.3748	132.182	0.87476	-158.275	35.22	130.23
						1.30667	-157.978	38.3743	132.182	0.84952	-158.2	35.209	130.182
						1.34381	-157.896	38.3767	132.154	0.90286	-158.139	35.1981	130.154
						1.37333	-157.819	38.3724	132.127	0.94857	-158.084	35.1638	130.126
						1.40524	-157.773	38.3548	132.1	0.9219	-158.049	35.1529	130.089
						1.40143	-157.692	38.3519	132.092	0.89	-158.02	35.1414	130.007
						1.37619	-157.624	38.3419	132.073	0.88952	-157.987	35.1233	129.993
						1.29714	-157.562	38.3329	132.042	0.89905	-157.923	35.1043	129.963
						1.28381	-157.487	38.3338	132.016	0.86762	-157.869	35.1038	129.908
						1.27952	-157.406	38.3333	132.015	0.8581	-157.78	35.091	129.853
						1.27714	-157.325	38.3262	132.029	0.86095	-157.76	35.0709	129.771
						1.23524	-157.248	38.3324	131.976	0.89048	-157.717	35.0514	129.735
						1.19714	-157.228	38.3214	131.94	0.88905	-157.683	35.059	129.634
						1.16905	-157.194	38.3138	131.893	0.9	-157.657	35.0605	129.55
						1.17762	-157.153	38.3	131.82	0.90476	-157.611	35.0476	129.468
						1.13095	-157.126	38.28	131.782	0.91333	-157.583	35.0595	129.411
						1.14381	-157.104	38.2719	131.746	0.91476	-157.537	35.0395	129.344
						1.19191	-157.078	38.2557	131.691	0.92286	-157.51	35.01	129.239
						1.2219	-157.063	38.2505	131.65	0.94333	-157.467	34.9743	129.191
						1.23143	-157.026	38.2286	131.596	0.9219	-157.398	34.96	129.123
						1.25524	-156.99	38.2119	131.559	0.90048	-157.354	34.9352	129.06
						1.24762	-156.945	38.2033	131.51	0.90619	-157.298	34.9195	128.969
						1.25048	-156.911	38.1762	131.449	0.94238	-157.271	34.9124	128.887
						1.20381	-156.875	38.16	131.407	0.90238	-157.236	34.9029	128.791
						1.16095	-156.839	38.1481	131.386	0.90381	-157.204	34.8757	128.682
						1.15476	-156.8	38.1495	131.365	0.94714	-157.151	34.8633	128.636
						1.14857	-156.754	38.1367	131.343	1.02762	-157.104	34.8557	128.629
						1.16952	-156.706	38.1224	131.316	1.0381	-157.055	34.8667	128.573
						1.23619	-156.678	38.1143	131.288	1.03714	-157.036	34.8605	128.532
						1.25381	-156.605	38.1086	131.257	1.07571	-156.995	34.86	128.486
						1.25857	-156.539	38.0971	131.184	1.1	-156.996	34.8714	128.459
						1.2419	-156.484	38.0867	131.108	1.0881	-156.977	34.8771	128.45
						1.23714	-156.401	38.0762	131.066	1.0981	-156.951	34.8662	128.445
						1.25571	-156.32	38.0614	131.013	1.12381	-156.934	34.8452	128.454
						1.30333	-156.231	38.04	130.97	1.11238	-156.897	34.8371	128.446
						1.33143	-156.17	38.0305	130.932	1.13048	-156.878	34.8262	128.436
						1.3881	-156.107	38.0148	130.877	1.15619	-156.861	34.8033	128.396
						1.38857	-156.065	38.0033	130.822	1.15048	-156.817	34.81	128.348
						1.34286	-155.995	37.9852	130.784	1.13857	-156.776	34.8062	128.308
						1.32286	-155.944	37.9519	130.728	1.11524	-156.73	34.8062	128.265
						1.31524	-155.923	37.9505	130.672	1.11048	-156.675	34.7971	128.225
						1.31333	-155.877	37.9462	130.607	1.09905	-156.634	34.7971	128.178
						1.35381	-155.887	37.9348	130.546	1.10048	-156.602	34.7867	128.142
						1.38476	-155.86	37.9467	130.483	1.07952	-156.56	34.7824	128.095
						1.40238	-155.855	37.9257	130.405	1.08476	-156.514	34.7748	128.054
						1.44524	-155.838	37.9052	130.33	1.06095	-156.458	34.7905	128.018
						1.47857	-155.789	37.8948	130.248	1.0219	-156.42	34.779	127.949
						1.47143	-155.773	37.8929	130.175	0.93952	-156.393	34.7676	127.921
						1.4319	-155.75	37.8857	130.093	0.95238	-156.373	34.7533	127.894
						1.40143	-155.71	37.8719	129.993	0.93952	-156.34	34.7467	127.859
						1.44333	-155.7	37.8476	129.884	0.92238	-156.298	34.7305	127.824
						1.44	-155.691	37.8443	129.819	0.91952	-156.222	34.7081	127.762
						1.44857	-155.64	37.8324	129.751	0.90095	-156.16	34.6881	127.714
						1.4619	-155.612	37.829	129.703	0.85476	-156.112	34.69	127.637
						1.47476	-155.57	37.8395	129.655	0.8381	-156.043	34.6876	127.581
						1.45667	-155.541	37.85	129.607	0.82905	-155.979	34.6795	127.525
						1.42429	-155.519	37.8476	129.561	0.79667	-155.917	34.6676	127.472
						1.37571	-155.493	37.8619	129.48	0.77	-155.898	34.6486	127.459
						1.37857	-155.43	37.839	129.435	0.72381	-155.884	34.6214	127.444
						1.37905	-155.416	37.8367	129.38	0.71905	-155.83	34.61	127.456
						1.38381	-155.371	37.8481	129.354	0.72857	-155.817	34.6014	127.444
						1.35429	-155.31	37.8514	129.327	0.74	-155.775	34.6014	127.42
						1.35714	-155.289	37.8443	129.312	0.75952	-155.729	34.5967	127.398
						1.35429	-155.241	37.8471	129.29	0.7481	-155.708	34.6043	127.397
						1.34476	-155.18	37.8267	129.276	0.76571	-155.693	34.5948	127.37
						1.33952	-155.152	37.8267	129.271	0.7719	-155.679	34.6038	127.35
						1.29	-155.125	37.8276	129.251	0.75762	-155.68	34.5938	127.325
						1.28	-155.092	37.8129	129.23	0.76476	-155.69	34.5752	127.311
						1.29524	-155.041	37.7991	129.207	0.80095	-155.636	34.5705	127.236
						1.35905	-155.029	37.7995	129.18	0.76905	-155.567	34.5638	127.168
						1.38238	-155	37.8076	129.18	0.77286	-155.497	34.5572	127.12
						1.37619	-154.954	37.8133	129.207	0.75429	-155.435	34.5543	127.086
						1.36619	-154.918	37.8138	129.18	0.75143	-155.4	34.55	127.038
						1.40095	-154.918	37.8276	129.194	0.7281	-155.346	34.5467	126.991
						1.37524	-154.899	37.8119	129.207	0.76143	-155.283	34.5238	126.931
						1.32714	-154.893	37.8057	129.193	0.76381	-155.236	34.5252	126.877
						1.32667	-154.872	37.7938	129.207	0.77952	-155.206	34.5086	126.804
						1.34048	-154.866	37.7919	129.212	0.81048	-155.147	34.51	126.721
						1.34905	-154.851	37.7862	129.252	0.82429	-155.066	34.5195	126.652
						1.33238	-154.843	37.79	129.244	0.84286	-154.991	34.5195	126.57
						1.3619	-154.818	37.7819	129.235	0.8519	-154.957	34.5205	126.461
						1.35476	-154.764	37.781	129.235	0.85905	-154.888	34.5071	126.385
						1.38524	-154.695	37.7795	129.194	0.8619	-154.854	34.4991	126.303
						1.37	-154.607	37.791	129.125	0.84952	-154.792	34.4833	126.233
						1.35619	-154.532	37.7743	129.07	0.86286	-154.722	34.4552	126.178
						1.36762	-154.491	37.7705	129.015	0.84571	-154.655	34.45	126.122
						1.37143	-154.416	37.7691	128.956	0.84667	-154.595	34.4205	126.078
						1.4481	-154.321	37.7757	128.901	0.84762	-154.523	34.4067	126.023
						1.4419	-154.24	37.7733	128.83	0.83952	-154.42	34.4148	125.954
						1.42381	-154.158	37.7605	128.752	0.8581	-154.351	34.4143	125.939
						1.40238	-154.067	37.7452	128.706	0.88048	-154.303	34.399	125.931
						1.41048	-154.006	37.7252	128.637	0.89571	-154.282	34.3876	125.917
						1.42714	-153.977	37.7052	128.547	0.92191	-154.248	34.3662	125.897
						1.47571	-153.935	37.6938	128.484	0.93476	-154.2	34.3486	125.882
						1.49714	-153.884	37.6791	128.414	0.94667	-154.178	34.341	125.872
						1.51571	-153.866	37.671	128.331	0.92238	-154.146	34.3457	125.858
						1.55524	-153.855	37.6624	128.276	0.87905	-154.116	34.3352	125.83
						1.54762	-153.83	37.65	128.179	0.91571	-154.09	34.3462	125.802
						1.5519	-153.774	37.6305	128.11	0.92143	-154.045	34.3329	125.794
						1.56524	-153.717	37.6076	128.013	0.9219	-153.997	34.3181	125.772
						1.57048	-153.633	37.5881	127.991	0.93476	-153.949	34.31	125.737
						1.54286	-153.565	37.591	127.935	0.9581	-153.893	34.3138	125.729
[truncated: 8,146 more rows]

## Sheet: Figure 3
Fig. 3a	Force-stretching	Distance-stretching	Force-relaxation	Distance-relaxation	Fig. 3b	Force-stretching (left curve)	Distance-stretching (left curve)	Force-relaxation (left curve)	Distance-relaxation (left curve)	wlc fitting-1-F (left curve)	wlc fitting-1-x (left curve)	wlc fitting-2-F (left curve)	wlc fitting-2-x (left curve)	wlc fitting-3-F (left curve)	wlc fitting-3-x (left curve)	Force-stretching (right curve)	Distance-stretching (right curve)	Force-relaxation (right curve)	Distance-relaxation (right curve)	wlc fitting-1-F (right curve)	wlc fitting-1-x (rightcurve)	wlc fitting-2-F (right curve)	wlc fitting-2-x (right curve)	wlc fitting-3-F (right curve)	wlc fitting-3-x (right curve)	Fig. 3c	Force-stretching (left curve)	Distance-stretching (left curve)	Force-relaxation (left curve)	Distance-relaxation (left curve)	wlc fitting-1-F (left curve)	wlc fitting-1-x (left curve)	wlc fitting-2-F (left curve)	wlc fitting-2-x (left curve)	wlc fitting-3-F (left curve)	wlc fitting-3-x (left curve)	wlc fitting-4-F (left curve)	wlc fitting-4-x (left curve)	Force-stretching (right curve)	Distance-stretching (right curve)	Force-relaxation (right curve)	Distance-relaxation (right curve)	wlc fitting-1-F (right curve)	wlc fitting-1-x (rightcurve)	wlc fitting-2-F (right curve)	wlc fitting-2-x (right curve)	wlc fitting-3-F (right curve)	wlc fitting-3-x (right curve)	wlc fitting-4-F (right curve)
	0.67333	-179.088	60.3143	347.69		0.41095	-157.803	13.8829	93.5176	3.00145	472.086	3.00152	484.468	3.00084	498.687	0.18524	-172.344	13.7162	94.1081	3.00853	471.972	3.00802	484.361	3.00691	498.591		0.432667	513.104	10.104	712.808	3.00412	505.983	3.00278	508.13	3.01067	511.668	3.01193	518.205	0.303333	-88.4086	8.47	83.0519	3.01188	507.548	3.01442	509.451	3.02039	513.279	3.00037
	0.64429	-179.07	60.3271	347.681		0.41048	-157.804	13.8929	93.5257	3.0189	472.471	3.0178	484.878	3.01608	499.125	0.20762	-172.347	13.7086	94.0824	3.02591	472.353	3.02422	484.767	3.02208	499.025		0.420667	513.117	10.1107	712.831	3.02579	506.314	3.02398	508.466	3.03124	512.01	3.03138	518.561	0.288667	-88.4286	8.47533	83.0767	3.0344	507.902	3.03655	509.809	3.04179	513.645	3.02044
	0.63	-179.06	60.3243	347.71		0.4319	-157.816	13.8867	93.5086	3.03646	472.857	3.03418	485.289	3.03141	499.563	0.1919	-172.335	13.7005	94.0748	3.04339	472.735	3.04052	485.173	3.03733	499.459		0.450667	513.159	10.1233	712.832	3.04761	506.646	3.04531	508.801	3.05193	512.352	3.05094	518.916	0.333333	-88.4286	8.51267	83.0957	3.05709	508.256	3.05883	510.167	3.06332	514.01	3.04062
	0.60476	-179.066	60.351	347.736		0.43524	-157.808	13.8757	93.4576	3.05414	473.243	3.05065	485.699	3.04681	500.002	0.20143	-172.335	13.7029	94.0495	3.06099	473.116	3.05691	485.579	3.05266	499.893		0.454667	513.196	10.144	712.863	3.06957	506.977	3.06678	509.137	3.07276	512.694	3.07062	519.271	0.372	-88.49	8.50533	83.1033	3.07993	508.611	3.08125	510.525	3.08499	514.375	3.06093
	0.6081	-179.038	60.3705	347.761		0.43143	-157.798	13.8476	93.4052	3.07194	473.629	3.06721	486.109	3.06228	500.44	0.19857	-172.281	13.709	94.0562	3.0787	473.498	3.0734	485.985	3.06806	500.327		0.46	513.235	10.1647	712.891	3.09169	507.308	3.0884	509.472	3.09371	513.037	3.09041	519.626	0.34	-88.4824	8.45867	83.1219	3.10292	508.965	3.10383	510.883	3.1068	514.741	3.08135
	0.60381	-179.025	60.4081	347.739		0.44381	-157.799	13.8267	93.339	3.08985	474.015	3.08387	486.52	3.07784	500.878	0.20667	-172.23	13.7043	94.0567	3.09653	473.879	3.08998	486.391	3.08354	500.761		0.446667	513.232	10.16	712.918	3.11396	507.639	3.11016	509.808	3.1148	513.379	3.11032	519.981	0.364	-88.4514	8.47533	83.1452	3.12608	509.319	3.12655	511.241	3.12874	515.106	3.10189
	0.6281	-178.991	60.4319	347.77		0.42286	-157.786	13.82	93.2981	3.10788	474.401	3.10063	486.93	3.09348	501.317	0.24286	-172.212	13.7195	94.0257	3.11448	474.261	3.10666	486.797	3.09911	501.195		0.414	513.267	10.146	712.917	3.13638	507.971	3.13205	510.143	3.13602	513.721	3.13033	520.336	0.457333	-88.4052	8.512	83.1681	3.14939	509.674	3.14942	511.599	3.15082	515.471	3.12255
	0.62048	-178.972	60.4724	347.806		0.42	-157.794	13.8081	93.2643	3.12603	474.787	3.11748	487.34	3.1092	501.755	0.26381	-172.177	13.7181	93.9881	3.13254	474.643	3.12343	487.203	3.11475	501.629		0.434	513.29	10.2027	712.937	3.15895	508.302	3.1541	510.479	3.15737	514.064	3.15047	520.691	0.457333	-88.3667	8.52733	83.199	3.17285	510.028	3.17245	511.957	3.17305	515.837	3.14332
	0.6219	-178.948	60.4857	347.864		0.37571	-157.828	13.7971	93.2186	3.1443	475.172	3.13443	487.75	3.125	502.194	0.27571	-172.137	13.6771	93.9252	3.15072	475.024	3.14029	487.609	3.13047	502.063		0.396	513.325	10.1987	712.954	3.18167	508.633	3.17628	510.814	3.17885	514.406	3.17072	521.046	0.487333	-88.3814	8.518	83.2367	3.19647	510.382	3.19562	512.315	3.1954	516.202	3.16421
	0.64905	-178.904	60.5119	347.931		0.31714	-157.863	13.8029	93.1505	3.16268	475.558	3.15148	488.161	3.14087	502.632	0.30571	-172.098	13.6419	93.9186	3.16902	475.406	3.15726	488.015	3.14627	502.497		0.396667	513.355	10.2267	712.982	3.20455	508.965	3.19861	511.15	3.20047	514.748	3.19108	521.401	0.484	-88.3357	8.53667	83.2829	3.22026	510.737	3.21894	512.673	3.21789	516.567	3.18523
	0.64619	-178.955	60.5181	347.99		0.30952	-157.921	13.7967	93.1243	3.18118	475.944	3.16862	488.571	3.15683	503.07	0.31714	-172.06	13.6343	93.9057	3.18744	475.787	3.17432	488.421	3.16215	502.931		0.372667	513.394	10.2047	713.022	3.22757	509.296	3.22109	511.486	3.22221	515.09	3.21156	521.756	0.50267	-88.2824	8.55267	83.3238	3.24419	511.091	3.24242	513.031	3.24053	516.932	3.20636
	0.63857	-178.982	60.5257	348.057		0.30238	-157.947	13.77	93.0657	3.19981	476.33	3.18586	488.981	3.17287	503.509	0.30095	-171.992	13.6167	93.9119	3.20597	476.169	3.19147	488.827	3.17811	503.365		0.359333	513.421	10.1967	713.052	3.25075	509.627	3.2437	511.821	3.24409	515.433	3.23215	522.112	0.522	-88.259	8.54133	83.37	3.26829	511.445	3.26604	513.389	3.2633	517.298	3.22762
	0.64476	-179.006	60.5238	348.106		0.26952	-157.983	13.751	92.9781	3.21855	476.716	3.2032	489.392	3.18899	503.947	0.29857	-171.9	13.6167	93.9362	3.22462	476.55	3.20873	489.233	3.19415	503.799		0.38	513.479	10.2253	713.077	3.27408	509.958	3.26646	512.157	3.2661	515.775	3.25286	522.467	0.51933	-88.2138	8.524	83.401	3.29254	511.8	3.28982	513.747	3.28621	517.663	3.24899
	0.66571	-178.996	60.5319	348.15		0.23619	-158.005	13.7586	92.8981	3.23741	477.102	3.22064	489.802	3.2052	504.385	0.30048	-171.839	13.6214	93.9362	3.2434	476.932	3.22608	489.639	3.21027	504.233		0.432667	513.513	10.2267	713.112	3.29756	510.29	3.28937	512.492	3.28825	516.117	3.27368	522.822	0.508	-88.1219	8.52	83.4314	3.31695	512.154	3.31375	514.105	3.30926	518.028	3.27048
	0.67714	-178.981	60.5543	348.191		0.20762	-158.044	13.7681	92.7967	3.2564	477.488	3.23818	490.212	3.22148	504.824	0.31286	-171.789	13.6314	93.9114	3.26229	477.313	3.24353	490.045	3.22648	504.668		0.428667	513.576	10.2513	713.122	3.3212	510.621	3.31242	512.828	3.31052	516.459	3.29462	523.177	0.484	-88.0676	8.574	83.4767	3.34152	512.508	3.33782	514.463	3.33244	518.394	3.2921
	0.67762	-178.959	60.5843	348.21		0.21333	-158.052	13.769	92.7214	3.2755	477.873	3.25582	490.622	3.23785	505.262	0.35381	-171.736	13.6057	93.8986	3.28131	477.695	3.26108	490.451	3.24276	505.102		0.412667	513.622	10.2333	713.14	3.34498	510.952	3.33561	513.163	3.33294	516.802	3.31568	523.532	0.452667	-88.0219	8.58733	83.4919	3.36625	512.862	3.36205	514.821	3.35577	518.759	3.31383
	0.70381	-178.932	60.5981	348.242		0.21571	-158.07	13.7733	92.63	3.29473	478.259	3.27355	491.033	3.2543	505.701	0.36143	-171.691	13.5957	93.8924	3.30044	478.076	3.27873	490.857	3.25913	505.536		0.41	513.681	10.214	713.136	3.36892	511.284	3.35895	513.499	3.35548	517.144	3.33685	523.887	0.440667	-87.9529	8.574	83.4914	3.39113	513.217	3.38643	515.179	3.37923	519.124	3.33568
	0.71095	-178.9	60.6338	348.244		0.22905	-158.082	13.7776	92.5467	3.31408	478.645	3.29139	491.443	3.27083	506.139	0.39333	-171.63	13.5962	93.8762	3.3197	478.458	3.29647	491.263	3.27558	505.97		0.4	513.719	10.2287	713.152	3.39301	511.615	3.38243	513.834	3.37816	517.486	3.35814	524.242	0.418	-87.8757	8.528	83.5148	3.41618	513.571	3.41096	515.537	3.40283	519.49	3.35766
	0.71571	-178.88	60.6538	348.275		0.22619	-158.093	13.7462	92.479	3.33355	479.031	3.30932	491.853	3.28744	506.577	0.40714	-171.584	13.6176	93.859	3.33908	478.839	3.31432	491.669	3.29211	506.404		0.400667	513.774	10.2227	713.17	3.41726	511.946	3.40606	514.17	3.40097	517.829	3.37954	524.597	0.396667	-87.8224	8.532	83.5257	3.44138	513.925	3.43564	515.895	3.42657	519.855	3.37975
	0.71143	-178.88	60.6695	348.296		0.23667	-158.099	13.7333	92.3962	3.35315	479.417	3.32736	492.264	3.30414	507.016	0.41667	-171.559	13.6343	93.8595	3.35858	479.221	3.33227	492.075	3.30872	506.838		0.432	513.846	10.26	713.201	3.44166	512.277	3.42984	514.506	3.42392	518.171	3.40106	524.952	0.415333	-87.8	8.568	83.5405	3.46674	514.28	3.46047	516.253	3.45045	520.22	3.40197
	0.68619	-178.866	60.649	348.327		0.25143	-158.062	13.6938	92.329	3.37287	479.803	3.3455	492.674	3.32092	507.454	0.4581	-171.543	13.6338	93.8086	3.3782	479.603	3.35031	492.481	3.32542	507.272		0.455334	513.882	10.2567	713.218	3.46621	512.609	3.45376	514.841	3.447	518.513	3.42271	525.307	0.408	-87.7705	8.58533	83.5671	3.49226	514.634	3.48546	516.611	3.47447	520.586	3.42431
	0.64762	-178.795	60.631	348.343		0.25762	-158.074	13.6867	92.2462	3.39272	480.189	3.36374	493.084	3.33779	507.892	0.49143	-171.533	13.6095	93.7705	3.39795	479.984	3.36846	492.887	3.3422	507.706		0.478	513.912	10.2573	713.252	3.49092	512.94	3.47782	515.177	3.47022	518.855	3.44446	525.663	0.305333	-87.7405	8.58333	83.5667	3.51793	514.988	3.5106	516.969	3.49863	520.951	3.44677
	0.62952	-178.75	60.6219	348.368		0.24619	-158.04	13.661	92.1629	3.41269	480.575	3.38208	493.494	3.35474	508.331	0.51952	-171.502	13.6076	93.7524	3.41782	480.366	3.38671	493.293	3.35906	508.14		0.494	513.909	10.1893	713.242	3.51578	513.271	3.50203	515.512	3.49357	519.198	3.46634	526.018	0.308667	-87.71	8.598	83.5219	3.54377	515.343	3.53588	517.327	3.52293	521.316	3.46935
	0.62	-178.701	60.5929	348.365		0.23286	-158.015	13.6595	92.0876	3.43279	480.96	3.40053	493.905	3.37178	508.769	0.54667	-171.483	13.5833	93.71	3.43782	480.747	3.40506	493.699	3.37601	508.574		0.51467	513.935	10.1867	713.219	3.54079	513.603	3.52639	515.848	3.51706	519.54	3.48833	526.373	0.272667	-87.6638	8.62533	83.4919	3.56976	515.697	3.56132	517.685	3.54737	521.682	3.49205
	0.62952	-178.657	60.6052	348.329		0.2681	-158.011	13.6443	92.0548	3.45301	481.346	3.41908	494.315	3.3889	509.208	0.55095	-171.497	13.5695	93.6652	3.45794	481.129	3.42351	494.105	3.39304	509.008		0.54667	513.951	10.214	713.179	3.56596	513.934	3.55089	516.183	3.54067	519.882	3.51044	526.728	0.238	-87.5567	8.59933	83.4467	3.59591	516.051	3.58691	518.043	3.57195	522.047	3.51488
	0.63952	-178.634	60.6033	348.291		0.27333	-157.987	13.6471	92.0138	3.47335	481.732	3.43773	494.725	3.4061	509.646	0.58809	-171.529	13.5557	93.6071	3.47818	481.51	3.44207	494.511	3.41016	509.442		0.546	513.961	10.2293	713.155	3.59129	514.265	3.57554	516.519	3.56443	520.225	3.53267	527.083	0.278	-87.5191	8.598	83.4009	3.62221	516.406	3.61265	518.401	3.59667	522.412	3.53782
	0.65952	-178.617	60.6005	348.279		0.28619	-157.944	13.66	91.9967	3.49383	482.118	3.45648	495.136	3.42339	510.084	0.57476	-171.546	13.5629	93.5652	3.49856	481.892	3.46072	494.917	3.42736	509.876		0.56	513.992	10.2207	713.147	3.61676	514.596	3.60034	516.854	3.58832	520.567	3.55502	527.438	0.287333	-87.4814	8.608	83.3633	3.64868	516.76	3.63854	518.759	3.62153	522.778	3.56089
	0.65095	-178.585	60.6	348.235		0.29857	-157.913	13.6767	91.9143	3.51443	482.504	3.47534	495.546	3.44077	510.523	0.54667	-171.532	13.5533	93.5567	3.51905	482.273	3.47948	495.323	3.44464	510.31		0.56733	514.015	10.2407	713.116	3.64239	514.928	3.62527	517.19	3.61235	520.909	3.57748	527.793	0.285333	-87.4595	8.628	83.31	3.6753	517.114	3.66459	519.117	3.64652	523.143	3.58408
	0.66667	-178.561	60.6048	348.195		0.3281	-157.874	13.6748	91.8652	3.53516	482.89	3.4943	495.956	3.45823	510.961	0.51238	-171.535	13.5433	93.519	3.53968	482.655	3.49834	495.728	3.46201	510.744		0.55533	514.058	10.256	713.07	3.66817	515.259	3.65036	517.526	3.63652	521.251	3.60007	528.148	0.308	-87.4443	8.622	83.2867	3.70209	517.469	3.69079	519.475	3.67166	523.508	3.6074
	0.69667	-178.498	60.6038	348.162		0.32714	-157.824	13.6686	91.8033	3.55602	483.276	3.51336	496.366	3.47578	511.399	0.46857	-171.569	13.5733	93.5195	3.56043	483.036	3.51731	496.134	3.47947	511.178		0.55733	514.081	10.2647	713.048	3.69411	515.59	3.6756	517.861	3.66081	521.594	3.62278	528.503	0.301333	-87.3833	8.57933	83.2181	3.72902	517.823	3.71713	519.833	3.69694	523.873	3.63083
	0.68476	-178.448	60.589	348.122		0.33333	-157.786	13.6529	91.7719	3.577	483.661	3.53253	496.777	3.49341	511.838	0.3981	-171.546	13.5981	93.489	3.58131	483.418	3.53638	496.54	3.49701	511.612		0.55533	514.159	10.3053	712.997	3.7202	515.922	3.70098	518.197	3.68525	521.936	3.6456	528.858	0.33	-87.3676	8.57667	83.1819	3.75612	518.177	3.74363	520.191	3.72235	524.239	3.65439
	0.69667	-178.359	60.5781	348.072		0.3081	-157.753	13.6357	91.69	3.59811	484.047	3.55181	497.187	3.51113	512.276	0.37095	-171.51	13.5905	93.4829	3.60231	483.799	3.55555	496.946	3.51464	512.046		0.56667	514.185	10.348	712.938	3.74645	516.253	3.7265	518.532	3.70982	522.278	3.66854	529.214	0.331333	-87.3676	8.57733	83.141	3.78337	518.532	3.77027	520.548	3.74791	524.604	3.67807
	0.70952	-178.291	60.5833	348.065		0.29476	-157.765	13.659	91.66	3.61936	484.433	3.57119	497.597	3.52894	512.715	0.39095	-171.487	13.6029	93.47	3.62345	484.181	3.57483	497.352	3.53236	512.481		0.6	514.263	10.3247	712.913	3.77285	516.584	3.75218	518.868	3.73452	522.62	3.6916	529.569	0.298	-87.3372	8.57067	83.1257	3.81078	518.886	3.79708	520.906	3.77361	524.969	3.70188
	0.7281	-178.23	60.5995	348.042		0.32667	-157.73	13.6557	91.6543	3.64073	484.819	3.59068	498.008	3.54684	513.153	0.41286	-171.496	13.5995	93.42	3.64471	484.563	3.59421	497.758	3.55016	512.915		0.646	514.315	10.3433	712.897	3.7994	516.915	3.778	519.203	3.75937	522.963	3.71478	529.924	0.287333	-87.3014	8.57133	83.1105	3.83835	519.24	3.82403	521.264	3.79945	525.335	3.72581
	0.73571	-178.151	60.6152	348.024		0.27714	-157.721	13.639	91.6419	3.66223	485.205	3.61027	498.418	3.56482	513.591	0.40476	-171.46	13.5776	93.3943	3.66611	484.944	3.6137	498.164	3.56805	513.349		0.59933	514.389	10.3207	712.866	3.82611	517.247	3.80396	519.539	3.78434	523.305	3.73809	530.279	0.295333	-87.2943	8.58267	83.0876	3.86607	519.595	3.85112	521.622	3.82542	525.7	3.74986
	0.75667	-178.066	60.6081	347.998		0.29571	-157.641	13.6114	91.6419	3.68387	485.591	3.62997	498.828	3.58289	514.03	0.39381	-171.419	13.5476	93.3567	3.68763	485.326	3.6333	498.57	3.58602	513.783		0.666	514.434	10.314	712.853	3.85296	517.578	3.83007	519.875	3.80946	523.647	3.76151	530.634	0.288667	-87.2567	8.54	83.0348	3.89395	519.949	3.87838	521.98	3.85154	526.065	3.77404
	0.73476	-178.026	60.6195	347.974		0.31476	-157.576	13.6176	91.6452	3.70563	485.977	3.64978	499.238	3.60105	514.468	0.35429	-171.397	13.5719	93.3324	3.70928	485.707	3.653	498.976	3.60409	514.217		0.65267	514.483	10.302	712.821	3.87998	517.909	3.85633	520.21	3.83471	523.99	3.78505	530.989	0.293333	-87.1952	8.54067	82.9967	3.92199	520.303	3.90578	522.338	3.87779	526.431	3.79834
	0.7381	-177.953	60.6295	347.932		0.31429	-157.493	13.6148	91.65	3.72752	486.362	3.66969	499.649	3.6193	514.907	0.36048	-171.343	13.5824	93.2886	3.73106	486.089	3.67281	499.382	3.62224	514.651		0.622	514.541	10.3627	712.788	3.90714	518.241	3.88273	520.546	3.86009	524.332	3.80871	531.344	0.296	-87.1572	8.516	83.0043	3.95018	520.658	3.93333	522.696	3.90419	526.796	3.82276
	0.7419	-177.896	60.6376	347.901		0.29286	-157.414	13.6157	91.6405	3.74955	486.748	3.68971	500.059	3.63764	515.345	0.35333	-171.312	13.5819	93.279	3.75297	486.47	3.69272	499.788	3.64048	515.085		0.62067	514.592	10.384	712.781	3.93446	518.572	3.90928	520.881	3.88562	524.674	3.8325	531.699	0.316	-87.1124	8.49067	82.9662	3.97852	521.012	3.96103	523.054	3.93072	527.161	3.8473
	0.74667	-177.821	60.6267	347.865		0.2981	-157.313	13.6062	91.6209	3.77171	487.134	3.70984	500.469	3.65607	515.783	0.36381	-171.29	13.5724	93.2162	3.77502	486.852	3.71274	500.194	3.65881	515.519		0.57067	514.626	10.3487	712.733	3.96194	518.903	3.93598	521.217	3.91128	525.016	3.8564	532.054	0.342667	-87.0443	8.52733	82.9352	4.00703	521.366	3.98888	523.412	3.9574	527.527	3.87197
	0.75095	-177.752	60.6295	347.84		0.3019	-157.238	13.6186	91.6286	3.794	487.52	3.73008	500.88	3.67459	516.222	0.37905	-171.266	13.579	93.1228	3.79719	487.233	3.73287	500.6	3.67722	515.953		0.568	514.641	10.3293	712.722	3.98956	519.234	3.96282	521.552	3.93707	525.359	3.88042	532.409	0.291333	-86.96	8.53933	82.8914	4.03569	521.721	4.01688	523.77	3.98422	527.892	3.89677
	0.74762	-177.682	60.6557	347.829		0.31619	-157.206	13.6133	91.5914	3.81642	487.906	3.75042	501.29	3.69319	516.66	0.34571	-171.199	13.5771	93.0857	3.8195	487.615	3.7531	501.006	3.69573	516.387		0.55533	514.715	10.3387	712.684	4.01734	519.566	3.98981	521.888	3.96301	525.701	3.90457	532.765	0.263333	-86.9081	8.54	82.8533	4.0645	522.075	4.04504	524.128	4.01117	528.257	3.92168
	0.75238	-177.66	60.6933	347.781		0.32714	-157.13	13.5871	91.5762	3.83897	488.292	3.77087	501.7	3.71189	517.098	0.3219	-171.142	13.6014	93.0486	3.84194	487.996	3.77345	501.412	3.71433	516.821		0.554	514.741	10.3087	712.64	4.04527	519.897	4.01695	522.223	3.98907	526.043	3.92884	533.12	0.258	-86.8667	8.546	82.81	4.09347	522.429	4.07333	524.486	4.03827	528.623	3.94672
	0.76333	-177.61	60.6952	347.733		0.34095	-157.079	13.5638	91.5348	3.86166	488.678	3.79144	502.11	3.73068	517.537	0.2781	-171.098	13.5933	92.9929	3.86451	488.378	3.7939	501.818	3.73301	517.255		0.556	514.812	10.3047	712.614	4.07335	520.228	4.04422	522.559	4.01528	526.386	3.95322	533.475	0.231333	-86.8062	8.54933	82.7786	4.12259	522.784	4.10178	524.844	4.0655	528.988	3.97189
	0.75762	-177.579	60.7248	347.683		0.35619	-156.999	13.5519	91.4924	3.88448	489.063	3.81211	502.521	3.74956	517.975	0.28619	-171.054	13.6119	92.9605	3.88721	488.759	3.81446	502.224	3.75179	517.689		0.55333	514.86	10.2647	712.582	4.10159	520.56	4.07165	522.895	4.04162	526.728	3.97773	533.83	0.241333	-86.7814	8.524	82.7581	4.15186	523.138	4.13039	525.202	4.09287	529.353	3.99718
	0.75238	-177.557	60.7081	347.657		0.33143	-156.961	13.5562	91.4576	3.90744	489.449	3.83289	502.931	3.76852	518.414	0.3019	-170.965	13.6319	92.9186	3.91004	489.141	3.83513	502.63	3.77065	518.123		0.53067	514.906	10.2287	712.55	4.12998	520.891	4.09922	523.23	4.0681	527.07	4.00236	534.185	0.242667	-86.751	8.49	82.7148	4.18129	523.492	4.15913	525.56	4.12038	529.719	4.02259
	0.76286	-177.544	60.7048	347.629		0.32143	-156.901	13.5329	91.42	3.93053	489.835	3.85378	503.341	3.78758	518.852	0.28143	-170.889	13.6367	92.8772	3.93301	489.523	3.85591	503.036	3.78961	518.557		0.493333	514.964	10.1647	712.519	4.15852	521.222	4.12694	523.566	4.09472	527.412	4.02711	534.54	0.273333	-86.6895	8.48	82.681	4.21087	523.847	4.18802	525.918	4.14803	530.084	4.04813
	0.75095	-177.51	60.701	347.58		0.30238	-156.901	13.539	91.3662	3.95375	490.221	3.87479	503.752	3.80674	519.29	0.31667	-170.807	13.6219	92.8376	3.95612	489.904	3.8768	503.442	3.80866	518.991		0.399333	515.021	10.1987	712.46	4.18721	521.553	4.1548	523.901	4.12146	527.755	4.05198	534.895	0.284	-86.659	8.49267	82.65	4.24061	524.201	4.21706	526.276	4.17583	530.449	4.07379
	0.76143	-177.5	60.6886	347.544		0.30048	-156.88	13.4957	91.3529	3.97711	490.607	3.8959	504.162	3.82598	519.729	0.31952	-170.783	13.6452	92.7719	3.97935	490.286	3.8978	503.848	3.8278	519.425		0.334	515.071	10.18	712.419	4.21605	521.885	4.18281	524.237	4.14835	528.097	4.07698	535.25	0.275333	-86.6205	8.518	82.6067	4.27049	524.555	4.24626	526.634	4.20375	530.814	4.09958
	0.74952	-177.47	60.6629	347.509		0.2719	-156.836	13.4862	91.3195	4.0006	490.993	3.91712	504.572	3.84532	520.167	0.33762	-170.739	13.6324	92.7234	4.00272	490.667	3.91891	504.254	3.84703	519.859		0.326	515.103	10.1847	712.386	4.24504	522.216	4.21096	524.572	4.17538	528.439	4.1021	535.605	0.279333	-86.5672	8.52733	82.5162	4.30054	524.909	4.27559	526.992	4.23182	531.18	4.12549
	0.72952	-177.469	60.6581	347.479		0.27286	-156.803	13.5348	91.32	4.02423	491.379	3.93846	504.982	3.86474	520.605	0.34952	-170.689	13.6362	92.661	4.02623	491.049	3.94012	504.66	3.86635	520.294		0.273333	515.14	10.208	712.352	4.27419	522.547	4.23926	524.908	4.20254	528.781	4.12733	535.96	0.273333	-86.5162	8.52333	82.4786	4.33073	525.264	4.30508	527.35	4.26003	531.545	4.15153
	0.75619	-177.449	60.6609	347.455		0.26476	-156.781	13.5448	91.2833	4.04799	491.764	3.95991	505.393	3.88427	521.044	0.39333	-170.687	13.6367	92.5924	4.04987	491.43	3.96145	505.066	3.88576	520.728		0.274667	515.159	10.24	712.326	4.30348	522.879	4.2677	525.243	4.22983	529.124	4.15269	536.316	0.292667	-86.4862	8.50867	82.4695	4.36107	525.618	4.33471	527.708	4.28837	531.91	4.17769
	0.76476	-177.422	60.6795	347.474		0.2381	-156.745	13.5467	91.2609	4.07189	492.15	3.98147	505.803	3.90388	521.482	0.45048	-170.648	13.6157	92.5234	4.07364	491.812	3.9829	505.472	3.90527	521.162		0.263333	515.202	10.2193	712.292	4.33293	523.21	4.29629	525.579	4.25727	529.466	4.17818	536.671	0.281333	-86.4586	8.51133	82.4086	4.39156	525.972	4.36449	528.066	4.31685	532.276	4.20397
	0.74857	-177.379	60.6657	347.409		0.24905	-156.684	13.5352	91.2486	4.09593	492.536	4.00314	506.213	3.92359	521.921	0.46	-170.588	13.6052	92.4548	4.09755	492.193	4.00445	505.878	3.92487	521.596		0.233333	515.226	10.216	712.247	4.36252	523.541	4.32502	525.915	4.28483	529.808	4.20378	537.026	0.275333	-86.4053	8.54333	82.3519	4.4222	526.327	4.39441	528.424	4.34547	532.641	4.23038
	0.71905	-177.365	60.6438	347.35		0.19905	-156.66	13.5405	91.2238	4.1201	492.922	4.02492	506.624	3.94339	522.359	0.44667	-170.553	13.581	92.3986	4.12159	492.575	4.02611	506.284	3.94456	522.03		0.255333	515.24	10.2367	712.176	4.39227	523.872	4.3539	526.25	4.31253	530.151	4.2295	537.381	0.254667	-86.3338	8.54267	82.2857	4.453	526.681	4.42448	528.782	4.37423	533.006	4.25691
	0.72714	-177.324	60.6214	347.29		0.22	-156.602	13.5748	91.199	4.1444	493.308	4.04682	507.034	3.96328	522.797	0.45762	-170.514	13.5938	92.3438	4.14578	492.956	4.04789	506.69	3.96435	522.464		0.259333	515.251	10.2307	712.12	4.42216	524.204	4.38292	526.586	4.34037	530.493	4.25536	537.736	0.254667	-86.2876	8.522	82.2171	4.48394	527.035	4.45469	529.14	4.40312	533.372	4.28357
	0.71905	-177.296	60.6152	347.23		0.17524	-156.589	13.5967	91.1748	4.16885	493.694	4.06883	507.444	3.98327	523.236	0.4481	-170.482	13.5929	92.2876	4.17009	493.338	4.06978	507.096	3.98423	522.898		0.266667	515.249	10.2253	712.08	4.4522	524.535	4.41208	526.921	4.36835	530.835	4.28133	538.091	0.273333	-86.2495	8.54667	82.1638	4.51503	527.39	4.48505	529.498	4.43216	533.737	4.31036
	0.7281	-177.223	60.5771	347.181		0.1381	-156.593	13.5862	91.1309	4.19343	494.08	4.09095	507.854	4.00336	523.674	0.45667	-170.421	13.5619	92.2043	4.19454	493.719	4.09178	507.501	4.0042	523.332		0.25	515.273	10.248	712.042	4.48239	524.866	4.44139	527.257	4.39646	531.177	4.30742	538.446	0.27	-86.2343	8.534	82.1033	4.54627	527.744	4.51556	529.856	4.46133	534.102	4.33726
	0.74143	-177.18	60.5376	347.138		0.11571	-156.584	13.5771	91.0938	4.21815	494.465	4.11318	508.265	4.02354	524.112	0.49	-170.404	13.5524	92.161	4.21913	494.101	4.11389	507.907	4.02426	523.766		0.247333	515.296	10.2293	711.982	4.51273	525.198	4.47084	527.592	4.4247	531.52	4.33364	538.801	0.267333	-86.1819	8.532	82.0124	4.57766	528.098	4.54621	530.214	4.49063	534.468	4.3643
	0.71952	-177.18	60.5014	347.09		0.14238	-156.584	13.5643	91.0748	4.243	494.851	4.13553	508.675	4.04381	524.551	0.48667	-170.344	13.5267	92.0862	4.24386	494.483	4.13612	508.313	4.04443	524.2		0.291333	515.297	10.2633	711.901	4.54322	525.529	4.50043	527.928	4.45309	531.862	4.35998	539.156	0.249333	-86.1595	8.53133	81.9819	4.60919	528.453	4.577	530.572	4.52008	534.833	4.39145
	0.70905	-177.153	60.4743	347.052		0.15095	-156.61	13.5852	91.0686	4.268	495.237	4.158	509.085	4.06418	524.989	0.50238	-170.279	13.511	92.0548	4.26872	494.864	4.15846	508.719	4.06468	524.634		0.274	515.319	10.2767	711.874	4.57385	525.86	4.53017	528.263	4.48161	532.204	4.38644	539.511	0.236	-86.1362	8.55867	81.9662	4.64088	528.807	4.60794	530.93	4.54966	535.198	4.41873
	0.69667	-177.145	60.4443	347.01		0.16619	-156.62	13.56	91	4.29313	495.623	4.18058	509.496	4.08465	525.428	0.50238	-170.255	13.479	92.0167	4.29372	495.246	4.18091	509.125	4.08503	525.068		0.306	515.341	10.3033	711.802	4.60463	526.191	4.56004	528.599	4.51026	532.546	4.41302	539.867	0.224667	-86.1514	8.56467	81.9038	4.67271	529.161	4.63902	531.288	4.57937	535.564	4.44614
	0.7381	-177.114	60.4338	346.984		0.16762	-156.611	13.589	90.9571	4.31839	496.009	4.20327	509.906	4.10521	525.866	0.50476	-170.213	13.4495	91.9667	4.31886	495.627	4.20348	509.531	4.10548	525.502		0.339333	515.357	10.296	711.757	4.63556	526.523	4.59006	528.935	4.53905	532.889	4.43973	540.222	0.197333	-86.1105	8.582	81.8738	4.70468	529.516	4.67024	531.646	4.60923	535.929	4.47367
	0.77	-177.095	60.4276	346.967		0.15762	-156.586	13.6143	90.9024	4.3438	496.395	4.22608	510.316	4.12586	526.304	0.51952	-170.151	13.4395	91.9172	4.34413	496.009	4.22616	509.937	4.12602	525.936		0.388	515.434	10.2793	711.711	4.66663	526.854	4.62022	529.27	4.56797	533.231	4.46656	540.577	0.181333	-86.06	8.54933	81.8433	4.7368	529.87	4.70161	532.004	4.63922	536.294	4.50133
	0.79857	-177.082	60.4352	346.949		0.16429	-156.567	13.6362	90.8657	4.36934	496.781	4.249	510.726	4.14662	526.743	0.50619	-170.09	13.4467	91.8981	4.36954	496.39	4.24896	510.343	4.14666	526.37		0.402667	515.484	10.2767	711.682	4.69785	527.185	4.65053	529.606	4.59703	533.573	4.49351	540.932	0.168	-85.9905	8.53333	81.8286	4.76907	530.224	4.73311	532.362	4.66934	536.66	4.52911
	0.8181	-177.066	60.4224	346.941		0.16429	-156.522	13.6362	90.841	4.39503	497.166	4.27204	511.137	4.16747	527.181	0.47095	-170.024	13.4471	91.8543	4.39509	496.772	4.27187	510.749	4.16739	526.804		0.400667	515.511	10.222	711.665	4.72922	527.517	4.68097	529.941	4.62622	533.916	4.52059	541.287	0.182	-85.9157	8.546	81.7952	4.80148	530.579	4.76476	532.72	4.6996	537.025	4.55701
	0.82905	-177.023	60.4176	346.938		0.1619	-156.472	13.6281	90.7905	4.42085	497.552	4.2952	511.547	4.18842	527.619	0.44667	-169.982	13.4438	91.8048	4.42078	497.153	4.2949	511.155	4.18822	527.238		0.412667	515.56	10.1987	711.656	4.76073	527.848	4.71156	530.277	4.65555	534.258	4.54778	541.642	0.225333	-85.8467	8.56333	81.7924	4.83404	530.933	4.79655	533.078	4.73	537.39	4.58504
	0.83095	-176.965	60.4138	346.935		0.1819	-156.437	13.63	90.7476	4.44681	497.938	4.31847	511.957	4.20946	528.058	0.46476	-169.937	13.4224	91.7795	4.4466	497.535	4.31804	511.561	4.20915	527.673		0.469333	515.597	10.2027	711.615	4.79238	528.179	4.74228	530.612	4.68501	534.6	4.57511	541.997	0.255333	-85.8009	8.58733	81.7719	4.86673	531.287	4.82848	533.436	4.76052	537.755	4.6132
	0.86095	-176.907	60.4014	346.942		0.1919	-156.368	13.6324	90.7233	4.47291	498.324	4.34186	512.368	4.2306	528.496	0.44	-169.903	13.4267	91.7367	4.47257	497.916	4.3413	511.967	4.23017	528.107		0.50867	515.648	10.174	711.621	4.82418	528.51	4.77315	530.948	4.7146	534.942	4.60256	542.352	0.273333	-85.7248	8.578	81.741	4.89958	531.642	4.86055	533.794	4.79119	538.121	4.64147
	0.85429	-176.882	60.4014	346.921		0.19571	-156.315	13.64	90.6871	4.49914	498.71	4.36536	512.778	4.25184	528.935	0.42905	-169.8	13.3938	91.7167	4.49867	498.298	4.36468	512.373	4.25129	528.541		0.493333	515.707	10.136	711.612	4.85613	528.842	4.80416	531.284	4.74433	535.285	4.63012	542.707	0.318	-85.6709	8.58467	81.731	4.93255	531.996	4.89276	534.152	4.82199	538.486	4.66988
	0.8881	-176.845	60.4076	346.906		0.1981	-156.26	13.6429	90.6367	4.52552	499.096	4.38898	513.188	4.27318	529.373	0.41857	-169.717	13.4029	91.7033	4.52491	498.679	4.38817	512.779	4.27251	528.975		0.51533	515.749	10.1353	711.613	4.88821	529.173	4.83531	531.619	4.77419	535.627	4.65781	543.062	0.310667	-85.6305	8.61267	81.7381	4.96568	532.35	4.9251	534.51	4.85292	538.851	4.69841
	0.91286	-176.81	60.41	346.889		0.19952	-156.221	13.5767	90.5367	4.55204	499.482	4.41272	513.598	4.29462	529.811	0.44048	-169.618	13.3848	91.7095	4.55128	499.061	4.41177	513.185	4.29383	529.409		0.55533	515.808	10.1593	711.588	4.92044	529.504	4.86659	531.955	4.80419	535.969	4.68562	543.418	0.306667	-85.5695	8.58667	81.7481	4.99894	532.705	4.95759	534.868	4.88399	539.217	4.72706
	0.8819	-176.785	60.3871	346.863		0.24143	-156.16	13.5514	90.4686	4.57869	499.867	4.43657	514.009	4.31615	530.25	0.40905	-169.518	13.38	91.71	4.5778	499.443	4.43549	513.591	4.31524	529.843		0.56933	515.841	10.1713	711.547	4.95281	529.835	4.89801	532.29	4.83432	536.312	4.71356	543.773	0.282667	-85.4933	8.57	81.6781	5.03235	533.059	4.99022	535.226	4.91519	539.582	4.75583
	0.86095	-176.755	60.3638	346.788		0.29714	-156.099	13.561	90.4119	4.60549	500.253	4.46055	514.419	4.33779	530.688	0.38095	-169.47	13.4052	91.711	4.60446	499.824	4.45933	513.997	4.33676	530.277		0.52133	515.891	10.1453	711.493	4.98532	530.167	4.92957	532.626	4.86458	536.654	4.74162	544.128	0.305333	-85.4219	8.59867	81.6776	5.0659	533.413	5.02299	535.584	4.94652	539.947	4.78473
	0.85905	-176.73	60.3433	346.771		0.29524	-156.065	13.5567	90.3305	4.63242	500.639	4.48463	514.829	4.35953	531.126	0.35476	-169.438	13.4167	91.7119	4.63125	500.206	4.48329	514.403	4.35837	530.711		0.50867	515.912	10.146	711.452	5.01797	530.498	4.96128	532.961	4.89498	536.996	4.7698	544.483	0.332667	-85.3752	8.588	81.65	5.09958	533.768	5.05589	535.942	4.97799	540.313	4.81376
	0.84476	-176.68	60.3386	346.763		0.31286	-156.036	13.5652	90.2552	4.65949	501.025	4.50884	515.24	4.38136	531.565	0.36095	-169.376	13.4333	91.6933	4.65819	500.587	4.50736	514.809	4.38008	531.145		0.56933	515.939	10.124	711.42	5.05077	530.829	4.99312	533.297	4.92551	537.338	4.79811	544.838	0.342667	-85.3824	8.57933	81.6248	5.1334	534.122	5.08892	536.3	5.00959	540.678	4.84291
	0.81143	-176.666	60.3333	346.73		0.33857	-156.033	13.5271	90.1867	4.68671	501.411	4.53317	515.65	4.40329	532.003	0.35524	-169.377	13.41	91.6862	4.68526	500.969	4.53155	515.215	4.40189	531.579		0.58067	515.981	10.1393	711.379	5.0837	531.161	5.02509	533.632	4.95617	537.681	4.82654	545.193	0.338	-85.3748	8.57133	81.6171	5.16736	534.476	5.1221	536.658	5.04132	541.043	4.87218
	0.78952	-176.645	60.3209	346.717		0.35143	-156	13.4976	90.1176	4.71406	501.797	4.55761	516.06	4.42533	532.442	0.34952	-169.376	13.42	91.6433	4.71247	501.35	4.55587	515.621	4.4238	532.013		0.57067	516.029	10.1227	711.321	5.11678	531.492	5.0572	533.968	4.98696	538.023	4.85509	545.548	0.375333	-85.3438	8.52333	81.5938	5.20146	534.831	5.1554	537.016	5.07318	541.409	4.90157
	0.79762	-176.643	60.3371	346.668		0.36667	-155.948	13.4929	90.0434	4.74155	502.183	4.58218	516.47	4.44746	532.88	0.3281	-169.378	13.4381	91.6205	4.73982	501.732	4.58029	516.027	4.44581	532.447		0.55867	516.059	10.1333	711.292	5.14999	531.823	5.08945	534.304	5.01788	538.365	4.88376	545.903	0.392667	-85.3205	8.53667	81.5786	5.2357	535.185	5.18885	537.374	5.10517	541.774	4.93109
	0.79952	-176.636	60.3548	346.617		0.36952	-155.883	13.4914	89.9814	4.76918	502.568	4.60686	516.881	4.4697	533.318	0.28524	-169.337	13.4467	91.5648	4.76731	502.113	4.60484	516.433	4.46792	532.881		0.57067	516.082	10.1273	711.279	5.18334	532.154	5.12184	534.639	5.04894	538.707	4.91256	546.258	0.42	-85.3195	8.51533	81.5781	5.27006	535.539	5.22243	537.732	5.1373	542.139	4.96074
	0.79429	-176.587	60.3571	346.564		0.35667	-155.84	13.4805	89.9195	4.79695	502.954	4.63166	517.291	4.49203	533.757	0.27143	-169.346	13.4567	91.5224	4.79494	502.495	4.6295	516.839	4.49013	533.315		0.59933	516.109	10.1427	711.26	5.21683	532.486	5.15436	534.975	5.08013	539.05	4.94148	546.613	0.389333	-85.3333	8.50733	81.5371	5.30457	535.894	5.25614	538.09	5.16955	542.505	4.9905
	0.82714	-176.56	60.3814	346.527		0.32476	-155.787	13.4557	89.8324	4.82486	503.34	4.65658	517.701	4.51447	534.195	0.25714	-169.358	13.4524	91.491	4.82271	502.876	4.65428	517.245	4.51244	533.749		0.59933	516.169	10.1427	711.226	5.25046	532.817	5.18702	535.31	5.11145	539.392	4.97052	546.969	0.342	-85.3233	8.51867	81.4838	5.33921	536.248	5.28999	538.448	5.20194	542.87	5.02039
	0.83143	-176.505	60.4176	346.489		0.29571	-155.744	13.4619	89.7767	4.85291	503.726	4.68162	518.112	4.53701	534.633	0.22476	-169.306	13.4405	91.46	4.85061	503.258	4.67918	517.651	4.53485	534.183		0.58667	516.217	10.1267	711.21	5.28422	533.148	5.21981	535.646	5.1429	539.734	4.99968	547.324	0.311333	-85.2776	8.488	81.4762	5.37399	536.602	5.32397	538.806	5.23446	543.235	5.0504
	0.8181	-176.462	60.4081	346.431		0.30333	-155.682	13.4538	89.7514	4.8811	504.112	4.70678	518.522	4.55965	535.072	0.19762	-169.276	13.4462	91.4533	4.87866	503.639	4.70421	518.057	4.55736	534.617		0.59867	516.252	10.148	711.14	5.31812	533.48	5.25273	535.981	5.17448	540.077	5.02897	547.679	0.264	-85.2767	8.452	81.4376	5.4089	536.956	5.35808	539.164	5.2671	543.601	5.08054
	0.82286	-176.415	60.3929	346.379		0.31286	-155.616	13.4171	89.7129	4.90943	504.498	4.73205	518.932	4.5824	535.51	0.1881	-169.238	13.4362	91.4095	4.90685	504.021	4.72934	518.463	4.57998	535.051		0.60133	516.255	10.1847	711.1	5.35216	533.811	5.28579	536.317	5.20619	540.419	5.05838	548.034	0.245333	-85.251	8.43267	81.4219	5.44394	537.311	5.39233	539.522	5.29988	543.966	5.11081
	0.81333	-176.364	60.3676	346.298		0.28571	-155.575	13.3962	89.6876	4.9379	504.884	4.75745	519.342	4.60524	535.949	0.19619	-169.22	13.4224	91.3705	4.93517	504.403	4.75461	518.869	4.60269	535.486		0.632	516.287	10.18	711.048	5.38633	534.142	5.31898	536.652	5.23803	540.761	5.08791	548.389	0.268	-85.2286	8.41467	81.4062	5.47911	537.665	5.4267	539.88	5.33278	544.331	5.14119
	0.80952	-176.306	60.3867	346.24		0.25476	-155.562	13.37	89.65	4.96651	505.269	4.78298	519.753	4.62819	536.387	0.21857	-169.192	13.4262	91.3314	4.96364	504.784	4.77998	519.274	4.62551	535.92		0.62533	516.35	10.1327	710.992	5.42064	534.473	5.35231	536.988	5.27001	541.103	5.11757	548.744	0.266667	-85.2057	8.40867	81.3986	5.51442	538.019	5.46121	540.238	5.36582	544.697	5.17169
	0.81524	-176.232	60.3833	346.194		0.25952	-155.531	13.3419	89.6253	4.99525	505.655	4.80861	520.163	4.65124	536.825	0.23905	-169.157	13.4052	91.3319	4.99224	505.166	4.80548	519.68	4.64843	536.354		0.65733	516.387	10.098	710.922	5.45507	534.805	5.38577	537.324	5.30211	541.446	5.14735	549.099	0.278	-85.1752	8.38667	81.3605	5.54985	538.374	5.49585	540.596	5.39898	545.062	5.20232
	0.80714	-176.161	60.3776	346.123		0.26333	-155.508	13.3252	89.6186	5.02414	506.041	4.83437	520.573	4.67439	537.264	0.25667	-169.102	13.3976	91.3081	5.02099	505.547	4.8311	520.086	4.67145	536.788		0.71267	516.445	10.1207	710.889	5.48965	535.136	5.41936	537.659	5.33434	541.788	5.17725	549.454	0.266667	-85.16	8.36267	81.3614	5.58542	538.728	5.53061	540.954	5.43227	545.427	5.23307
	0.80857	-176.12	60.3762	346.058		0.26857	-155.491	13.3029	89.5872	5.05317	506.427	4.86025	520.984	4.69765	537.702	0.29048	-169.041	13.3876	91.27	5.04987	505.929	4.85684	520.492	4.69458	537.222		0.67733	516.461	10.1267	710.823	5.52435	535.467	5.45309	537.995	5.3667	542.13	5.20727	549.809	0.242	-85.1338	8.362	81.3624	5.62111	539.082	5.56551	541.312	5.46569	545.792	5.26395
	0.81667	-176.058	60.3743	345.995		0.25905	-155.464	13.3143	89.5862	5.08234	506.813	4.88626	521.394	4.72101	538.14	0.28905	-169.004	13.3681	91.2328	5.07889	506.31	4.8827	520.898	4.7178	537.656		0.656	516.486	10.1347	710.769	5.55919	535.799	5.48694	538.33	5.39918	542.472	5.23741	550.164	0.214	-85.0852	8.38933	81.3624	5.65693	539.437	5.60053	541.67	5.49923	546.158	5.29494
	0.8019	-176.023	60.3624	345.93		0.2581	-155.465	13.3038	89.5629	5.11164	507.199	4.91238	521.804	4.74448	538.579	0.31619	-168.954	13.339	91.189	5.10805	506.692	4.90868	521.304	4.74114	538.09		0.67467	516.528	10.102	710.76	5.59416	536.13	5.52093	538.666	5.4318	542.815	5.26768	550.52	0.228	-85.0438	8.41533	81.3343	5.69289	539.791	5.63568	542.028	5.5329	546.523	5.32606
	0.78	-175.985	60.3405	345.856		0.26524	-155.456	13.3014	89.5381	5.14109	507.585	4.93862	522.214	4.76805	539.017	0.31333	-168.904	13.3405	91.1267	5.13735	507.073	4.93478	521.71	4.76457	538.524		0.68067	516.537	10.1127	710.727	5.62927	536.461	5.55504	539.001	5.46454	543.157	5.29807	550.875	0.222667	-85.0333	8.42867	81.2862	5.72897	540.145	5.67096	542.386	5.5667	546.888	5.3573
	0.78476	-175.965	60.3333	345.792		0.24	-155.43	13.2938	89.531	5.17067	507.97	4.96499	522.625	4.79172	539.456	0.35476	-168.881	13.331	91.0948	5.16679	507.455	4.961	522.116	4.78811	538.958		0.67	516.542	10.1053	710.727	5.6645	536.792	5.58928	539.337	5.49742	543.499	5.32858	551.23	0.232667	-85.0172	8.436	81.2405	5.76517	540.5	5.70637	542.744	5.60062	547.254	5.38866
	0.8281	-175.952	60.3248	345.748		0.21381	-155.419	13.2881	89.5005	5.2004	508.356	4.99148	523.035	4.8155	539.894	0.37619	-168.844	13.3157	91.039	5.19637	507.836	4.98734	522.522	4.81176	539.392		0.65467	516.589	10.0813	710.744	5.69986	537.124	5.62367	539.672	5.53042	543.842	5.35921	551.585	0.217333	-84.9857	8.45733	81.1795	5.80151	540.854	5.7419	543.102	5.63467	547.619	5.42015
	0.88667	-175.939	60.3395	345.714		0.21524	-155.364	13.2957	89.4505	5.23026	508.742	5.01808	523.445	4.83938	540.332	0.38095	-168.8	13.3086	90.9771	5.22608	508.218	5.01381	522.928	4.8355	539.826		0.646	516.649	10.0933	710.764	5.73535	537.455	5.65816	540.008	5.56354	544.184	5.38996	551.94	0.272	-84.9195	8.45867	81.1257	5.83796	541.208	5.77756	543.46	5.66885	547.984	5.45175
	0.91286	-175.926	60.329	345.669		0.23143	-155.302	13.2676	89.4076	5.26026	509.128	5.04481	523.856	4.86337	540.771	0.37476	-168.769	13.301	90.9586	5.25594	508.599	5.04039	523.334	4.85936	540.26		0.602	516.72	10.0913	710.752	5.77097	537.786	5.6928	540.344	5.59679	544.526	5.42084	552.295	0.262667	-84.8614	8.444	81.0876	5.87455	541.563	5.81334	543.818	5.70314	548.35	5.48348
	0.90857	-175.913	60.3267	345.659		0.21	-155.222	13.2529	89.3776	5.2904	509.514	5.07166	524.266	4.88747	541.209	0.34143	-168.7	13.3152	90.8838	5.28593	508.981	5.0671	523.74	4.88331	540.694		0.59133	516.759	10.082	710.748	5.80672	538.118	5.72756	540.679	5.63017	544.868	5.45184	552.65	0.250667	-84.791	8.44733	81.0243	5.91125	541.917	5.84925	544.176	5.73756	548.715	5.51533
	0.94286	-175.888	60.3081	345.633		0.20476	-155.168	13.2405	89.3314	5.32068	509.9	5.09864	524.676	4.91166	541.647	0.34	-168.638	13.2957	90.8705	5.31607	509.363	5.09392	524.146	4.90737	541.128		0.58933	516.799	10.0433	710.685	5.84259	538.449	5.76245	541.015	5.66368	545.211	5.48296	553.005	0.291333	-84.7429	8.44267	80.9633	5.94808	542.271	5.88528	544.534	5.77211	549.08	5.5473
	0.93952	-175.862	60.3033	345.62		0.19667	-155.126	13.2176	89.3062	5.3511	510.286	5.12574	525.086	4.93597	542.086	0.34333	-168.577	13.28	90.7957	5.34634	509.744	5.12087	524.552	4.93154	541.562		0.68133	516.847	10.0113	710.661	5.87859	538.78	5.79746	541.35	5.69731	545.553	5.51419	553.36	0.284	-84.6791	8.43533	80.9067	5.98503	542.626	5.92144	544.892	5.80678	549.446	5.57939
	0.92333	-175.85	60.2857	345.596		0.19095	-155.133	13.2095	89.2686	5.38166	510.671	5.15295	525.497	4.96038	542.524	0.36095	-168.522	13.2405	90.7448	5.37675	510.126	5.14795	524.958	4.95582	541.996		0.678	516.902	9.9967	710.65	5.91472	539.111	5.8326	541.686	5.73107	545.895	5.54556	553.715	0.291333	-84.61	8.418	80.8148	6.0221	542.98	5.95771	545.25	5.84157	549.811	5.6116
	0.94333	-175.826	60.2957	345.599		0.1819	-155.101	13.199	89.2057	5.41235	511.057	5.1803	525.907	4.9849	542.963	0.34714	-168.47	13.2286	90.6695	5.40729	510.507	5.17514	525.364	4.9802	542.43		0.67733	516.968	10.008	710.615	5.95098	539.443	5.86787	542.021	5.76495	546.238	5.57703	554.071	0.29	-84.5186	8.40867	80.7638	6.0593	543.334	5.99411	545.608	5.87648	550.176	5.64393
	0.93048	-175.802	60.2933	345.559		0.19524	-155.07	13.191	89.1438	5.44319	511.443	5.20776	526.317	5.00953	543.401	0.37	-168.406	13.2233	90.6205	5.43798	510.889	5.20246	525.77	5.00468	542.864		0.626	517.012	10.026	710.593	5.98735	539.774	5.90326	542.357	5.79895	546.58	5.60864	554.426	0.305333	-84.4676	8.434	80.7105	6.09661	543.689	6.03063	545.966	5.91152	550.542	5.67638
	0.90952	-175.767	60.2733	345.498		0.18667	-155.021	13.1633	89.1186	5.47416	511.829	5.23535	526.728	5.03426	543.839	0.4081	-168.355	13.2505	90.5771	5.4688	511.27	5.2299	526.176	5.02928	543.299		0.58067	517.058	10.062	710.527	6.02385	540.105	5.93877	542.693	5.83308	546.922	5.64036	554.781	0.336667	-84.3914	8.43867	80.6367	6.13405	544.043	6.06727	546.324	5.94668	550.907	5.70895
	0.89143	-175.722	60.2643	345.419		0.15048	-154.999	13.1595	89.0581	5.50527	512.215	5.26306	527.138	5.0591	544.278	0.42143	-168.323	13.2529	90.5157	5.49976	511.652	5.25746	526.582	5.05398	543.733		0.59867	517.098	10.0293	710.537	6.06048	540.437	5.97441	543.028	5.86733	547.264	5.6722	555.136	0.362667	-84.341	8.43333	80.5733	6.1716	544.397	6.10403	546.682	5.98196	551.272	5.74164
	0.87857	-175.689	60.2495	345.356		0.1281	-154.982	13.1871	89.0257	5.53651	512.601	5.29089	527.548	5.08405	544.716	0.4119	-168.31	13.25	90.4905	5.53086	512.033	5.28514	526.988	5.07878	544.167		0.56667	517.13	10.0413	710.51	6.09723	540.768	6.01017	543.364	5.90171	547.607	5.70417	555.491	0.386667	-84.31	8.41867	80.4895	6.20927	544.752	6.14092	547.04	6.01735	551.638	5.77446
	0.87571	-175.638	60.2543	345.313		0.15667	-154.963	13.2152	88.9719	5.5679	512.987	5.31885	527.958	5.1091	545.154	0.45048	-168.297	13.2557	90.4481	5.5621	512.415	5.31294	527.394	5.10369	544.601		0.50267	517.15	10.0493	710.486	6.1341	541.099	6.04607	543.699	5.93621	547.949	5.73625	555.846	0.360667	-84.2943	8.404	80.4081	6.24706	545.106	6.17792	547.398	6.05288	552.003	5.80738
	0.87048	-175.605	60.221	345.271		0.20143	-154.933	13.2357	88.9129	5.59942	513.372	5.34692	528.369	5.13426	545.593	0.47	-168.278	13.2152	90.369	5.59347	512.796	5.34087	527.8	5.12871	545.035		0.498667	517.149	10.0373	710.493	6.1711	541.43	6.08207	544.035	5.97084	548.291	5.76846	556.201	0.326667	-84.28	8.42667	80.3367	6.28497	545.46	6.21503	547.756	6.08852	552.368	5.84044
	0.82238	-175.624	60.2067	345.219		0.1819	-154.901	13.2643	88.8576	5.63108	513.758	5.37513	528.779	5.15953	546.031	0.45952	-168.261	13.1962	90.2943	5.62498	513.178	5.36893	528.206	5.15384	545.469		0.486667	517.162	10.0067	710.507	6.20821	541.762	6.11821	544.37	6.00558	548.633	5.80078	556.556	0.299333	-84.25	8.42	80.2967	6.32299	545.815	6.25227	548.114	6.12427	552.733	5.87361
	0.78619	-175.623	60.201	345.171		0.16476	-154.898	13.289	88.7962	5.66287	514.144	5.40345	529.189	5.18491	546.47	0.43429	-168.262	13.1771	90.2429	5.65663	513.559	5.3971	528.612	5.17908	545.903		0.494667	517.168	10	710.52	6.24544	542.093	6.15446	544.706	6.04044	548.976	5.83322	556.911	0.306	-84.191	8.424	80.2243	6.36113	546.169	6.28963	548.472	6.16015	553.099	5.90689
	0.74857	-175.608	60.1938	345.138		0.14619	-154.865	13.28	88.7405	5.6948	514.53	5.4319	529.6	5.2104	546.908	0.41381	-168.265	13.1771	90.1929	5.68842	513.941	5.4254	529.018	5.20442	546.337		0.438667	517.221	9.954	710.535	6.28279	542.424	6.19083	545.041	6.07543	549.318	5.86579	557.266	0.312667	-84.15	8.43333	80.1019	6.39938	546.523	6.32709	548.83	6.19615	553.464	5.9403
	0.75905	-175.558	60.1762	345.121		0.14905	-154.854	13.2733	88.6729	5.72687	514.916	5.46047	530.01	5.23599	547.346	0.43429	-168.254	13.2019	90.15	5.72033	514.323	5.45382	529.424	5.22987	546.771		0.446	517.244	9.9413	710.56	6.32027	542.756	6.22733	545.377	6.11054	549.66	5.89847	557.622	0.338667	-84.0991	8.40667	80.0252	6.43774	546.878	6.36468	549.188	6.23226	553.829	5.97382
	0.74667	-175.519	60.1805	345.095		0.14952	-154.808	13.279	88.6233	5.75908	515.302	5.48917	530.42	5.2617	547.785	0.40571	-168.256	13.2238	90.1257	5.75239	514.704	5.48237	529.83	5.25543	547.205		0.421333	517.255	9.9767	710.493	6.35786	543.087	6.26394	545.713	6.14577	550.003	5.93127	557.977	0.358667	-84.0895	8.39333	79.9538	6.47622	547.232	6.40237	549.546	6.26849	554.195	6.00747
	0.74286	-175.459	60.1695	345.062		0.15333	-154.766	13.2729	88.5981	5.79142	515.688	5.51799	530.83	5.28751	548.223	0.38524	-168.241	13.2319	90.1138	5.78458	515.086	5.51103	530.236	5.2811	547.639		0.388667	517.274	9.9653	710.437	6.39556	543.418	6.30068	546.048	6.18112	550.345	5.9642	558.332	0.328667	-84.0443	8.39933	79.9	6.51481	547.586	6.44019	549.903	6.30484	554.56	6.04123
	0.73476	-175.408	60.1676	345.022		0.13667	-154.741	13.2833	88.549	5.8239	516.073	5.54693	531.241	5.31344	548.662	0.34381	-168.198	13.2333	90.0576	5.81692	515.467	5.53983	530.642	5.30688	548.073		0.295333	517.323	10.006	710.385	6.43339	543.749	6.33753	546.384	6.21659	550.687	5.99723	558.687	0.368	-84.0305	8.37933	79.8614	6.55352	547.941	6.47812	550.261	6.3413	554.925	6.0751
	0.72143	-175.342	60.1595	344.97		0.14905	-154.691	13.2762	88.4986	5.85651	516.459	5.576	531.651	5.33947	549.1	0.3181	-168.142	13.2319	90.0324	5.84938	515.849	5.56874	531.047	5.33277	548.507		0.242	517.354	10.0293	710.32	6.47133	544.081	6.3745	546.719	6.25218	551.029	6.0304	559.042	0.362	-83.95	8.38867	79.8314	6.59233	548.295	6.51616	550.619	6.37788	555.291	6.1091
	0.68095	-175.282	60.1424	344.923		0.14524	-154.666	13.2629	88.4924	5.88925	516.845	5.60519	532.061	5.36562	549.538	0.31524	-168.1	13.211	90.0124	5.88198	516.23	5.59778	531.453	5.35877	548.941		0.211333	517.418	10.0213	710.25	6.50939	544.412	6.41159	547.055	6.28789	551.372	6.06368	559.397	0.358	-83.9248	8.392	79.8086	6.63126	548.649	6.55431	550.977	6.41458	555.656	6.14321
	0.69952	-175.203	60.1381	344.9		0.14524	-154.621	13.2633	88.4728	5.92214	517.231	5.6345	532.472	5.39187	549.977	0.31476	-168.062	13.2157	89.9438	5.91472	516.612	5.62694	531.859	5.38487	549.375		0.205333	517.459	9.9893	710.199	6.54756	544.743	6.4488	547.39	6.32371	551.714	6.09707	559.752	0.369333	-83.8767	8.39067	79.7905	6.6703	549.003	6.59258	551.335	6.45138	556.021	6.17744
	0.74381	-175.134	60.1214	344.871		0.14286	-154.607	13.2719	88.4586	5.95515	517.617	5.66394	532.882	5.41823	550.415	0.32905	-168.014	13.2224	89.9195	5.94759	516.993	5.65622	532.265	5.41109	549.809		0.260667	517.518	9.922	710.138	6.58585	545.075	6.48611	547.726	6.35966	552.056	6.13058	560.107	0.341333	-83.8329	8.37067	79.7695	6.70944	549.358	6.63096	551.693	6.48831	556.387	6.21179
	0.73286	-175.076	60.1329	344.822		0.15143	-154.557	13.2814	88.4424	5.9883	518.003	5.6935	533.292	5.44471	550.853	0.30952	-167.97	13.2114	89.9072	5.98059	517.375	5.68564	532.671	5.43741	550.243		0.281333	517.562	9.9213	710.134	6.62425	545.406	6.52355	548.061	6.39572	552.399	6.16422	560.462	0.312	-83.8124	8.372	79.7691	6.7487	549.712	6.66944	552.051	6.52535	556.752	6.24625
	0.73524	-175.028	60.1276	344.8		0.15952	-154.506	13.2971	88.4095	6.02159	518.389	5.72319	533.702	5.47129	551.292	0.33	-167.905	13.2038	89.8714	6.01373	517.756	5.71516	533.077	5.46385	550.678		0.314	517.599	9.9093	710.071	6.66276	545.737	6.5611	548.397	6.4319	552.741	6.19797	560.817	0.320667	-83.7772	8.342	79.759	6.78805	550.066	6.70804	552.409	6.5625	557.117	6.28083
	0.75667	-174.967	60.1481	344.767		0.19095	-154.429	13.319	88.3848	6.05501	518.774	5.753	534.113	5.49799	551.73	0.31	-167.858	13.2133	89.841	6.047	518.138	5.74482	533.483	5.4904	551.112		0.372	517.627	9.914	710.003	6.70139	546.068	6.59877	548.733	6.46819	553.083	6.23183	561.173	0.328667	-83.7238	8.318	79.7895	6.82752	550.421	6.74675	552.767	6.59977	557.483	6.31552
	0.76333	-174.901	60.1457	344.736		0.22333	-154.361	13.331	88.3895	6.08856	519.16	5.78293	534.523	5.5248	552.169	0.31857	-167.81	13.1895	89.81	6.08041	518.519	5.7746	533.889	5.51706	551.546		0.406	517.695	9.9153	709.968	6.74012	546.4	6.63656	549.068	6.50461	553.425	6.26581	561.528	0.336667	-83.6629	8.288	79.7486	6.8671	550.775	6.78557	553.125	6.63714	557.848	6.35033
	0.75714	-174.84	60.1371	344.691		0.2419	-154.286	13.3281	88.4062	6.12225	519.546	5.81299	534.933	5.55171	552.607	0.31381	-167.745	13.1971	89.7595	6.11395	518.901	5.8045	534.295	5.54383	551.98		0.459333	517.737	9.9287	709.922	6.77898	546.731	6.67445	549.404	6.54113	553.768	6.29992	561.883	0.342667	-83.6209	8.25533	79.7252	6.90678	551.129	6.82449	553.483	6.67463	558.213	6.38525
	0.81048	-174.789	60.1276	344.668		0.27286	-154.237	13.329	88.4062	6.15607	519.932	5.84317	535.344	5.57875	553.045	0.31048	-167.716	13.1914	89.7205	6.14762	519.283	5.83453	534.701	5.57071	552.414		0.480667	517.793	9.922	709.878	6.81794	547.062	6.71245	549.739	6.57777	554.11	6.33413	562.238	0.336667	-83.59	8.22067	79.7228	6.94656	551.484	6.86352	553.841	6.71223	558.579	6.42029
	0.83524	-174.765	60.0895	344.638		0.29381	-154.137	13.321	88.4062	6.19002	520.318	5.87348	535.754	5.60589	553.484	0.31762	-167.667	13.1976	89.6705	6.18143	519.664	5.86469	535.107	5.5977	552.848		0.516	517.86	9.9513	709.795	6.857	547.394	6.75058	550.075	6.61454	554.452	6.36847	562.593	0.291333	-83.519	8.20667	79.71	6.98645	551.838	6.90266	554.199	6.74995	558.944	6.45544
	0.82333	-174.702	60.0838	344.611		0.31905	-154.094	13.3024	88.3976	6.22411	520.704	5.90391	536.164	5.63314	553.922	0.33857	-167.611	13.2133	89.6405	6.21537	520.046	5.89496	535.513	5.6248	553.282		0.53	517.912	9.916	709.743	6.89619	547.725	6.78881	550.41	6.65141	554.794	6.40292	562.948	0.274	-83.4505	8.222	79.7029	7.02644	552.192	6.94191	554.557	6.78776	559.309	6.49071
	0.82714	-174.684	60.0738	344.573		0.32476	-154.031	13.2852	88.3719	6.25832	521.09	5.93446	536.574	5.66051	554.36	0.31524	-167.548	13.22	89.6	6.24944	520.427	5.92536	535.919	5.65202	553.716		0.536	517.963	9.8647	709.692	6.93547	548.056	6.82716	550.746	6.6884	555.137	6.43748	563.303	0.322	-83.3819	8.23333	79.6929	7.06654	552.547	6.98126	554.915	6.8257	559.674	6.52609
	0.81905	-174.648	60.0791	344.54		0.3281	-153.981	13.2571	88.3709	6.29267	521.475	5.96514	536.985	5.68799	554.799	0.27143	-167.522	13.2529	89.5881	6.28365	520.809	5.95589	536.325	5.67935	554.15		0.564	518.013	9.8727	709.63	6.97486	548.387	6.86561	551.081	6.7255	555.479	6.47217	563.658	0.377333	-83.3271	8.22733	79.6628	7.10673	552.901	7.02071	555.273	6.86374	560.04	6.56158
	0.84619	-174.605	60.0767	344.495		0.36619	-153.924	13.2624	88.3705	6.32715	521.861	5.99594	537.395	5.71558	555.237	0.26286	-167.496	13.281	89.5629	6.31798	521.19	5.98654	536.731	5.70678	554.584		0.62067	518.076	9.838	709.577	7.01437	548.719	6.90418	551.417	6.76272	555.821	6.50697	564.013	0.364667	-83.3033	8.23133	79.6414	7.14703	553.255	7.06028	555.631	6.90189	560.405	6.59719
	0.86048	-174.556	60.0676	344.456		0.37667	-153.833	13.2571	88.3829	6.36176	522.247	6.02687	537.805	5.74328	555.676	0.25095	-167.46	13.289	89.4891	6.35245	521.572	6.01731	537.137	5.73434	555.018		0.62267	518.122	9.818	709.497	7.05397	549.05	6.94285	551.753	6.80004	556.164	6.54187	564.368	0.342	-83.2709	8.24467	79.6105	7.18743	553.61	7.09994	555.989	6.94014	560.77	6.63292
	0.88095	-174.484	60.0581	344.42		0.37905	-153.771	13.261	88.3829	6.3965	522.633	6.05792	538.216	5.7711	556.114	0.22381	-167.434	13.2571	89.4519	6.38705	521.953	6.0482	537.543	5.762	555.452		0.64067	518.128	9.81	709.437	7.09369	549.381	6.98164	552.088	6.83748	556.506	6.5769	564.724	0.330667	-83.2376	8.24067	79.6248	7.22793	553.964	7.13971	556.347	6.9785	561.136	6.66875
	0.86524	-174.447	60.0624	344.382		0.37048	-153.709	13.2629	88.3633	6.43138	523.019	6.0891	538.626	5.79903	556.552	0.20571	-167.435	13.239	89.4014	6.42177	522.335	6.07922	537.949	5.78978	555.886		0.63267	518.172	9.8107	709.338	7.1335	549.713	7.02053	552.424	6.87503	556.848	6.61205	565.079	0.318667	-83.2376	8.24067	79.64	7.26853	554.318	7.17958	556.705	7.01698	561.501	6.7047
	0.87095	-174.396	60.0305	344.359		0.35571	-153.667	13.2762	88.3505	6.46638	523.405	6.12039	539.036	5.82707	556.991	0.21238	-167.423	13.2257	89.3452	6.45664	522.716	6.11037	538.355	5.81767	556.32		0.58467	518.235	9.836	709.287	7.17343	550.044	7.05952	552.759	6.9127	557.19	6.6473	565.434	0.312667	-83.199	8.242	79.6243	7.30922	554.673	7.21955	557.063	7.05557	561.866	6.74075
	0.89667	-174.373	60.0371	344.311		0.34286	-153.594	13.3043	88.3324	6.50151	523.791	6.15182	539.446	5.85523	557.429	0.21905	-167.405	13.2119	89.2929	6.49162	523.098	6.14163	538.761	5.84567	556.754		0.55733	518.284	9.8647	709.232	7.21346	550.375	7.09863	553.095	6.95047	557.533	6.68267	565.789	0.338667	-83.2133	8.27133	79.5938	7.35002	555.027	7.25962	557.421	7.09425	562.232	6.77693
	0.93286	-174.33	60.041	344.26		0.37524	-153.531	13.3176	88.3133	6.53677	524.176	6.18336	539.857	5.8835	557.867	0.23667	-167.361	13.2152	89.2495	6.52674	523.479	6.17303	539.167	5.87378	557.188		0.54667	518.36	9.8587	709.169	7.25359	550.706	7.13785	553.43	6.98835	557.875	6.71816	566.144	0.335333	-83.1362	8.28267	79.5738	7.39091	555.381	7.2998	557.779	7.13304	562.597	6.81321
	0.88143	-174.322	60.0281	344.231		0.38	-153.49	13.3157	88.3071	6.57216	524.562	6.21504	540.267	5.91188	558.306	0.23762	-167.313	13.2038	89.201	6.56199	523.861	6.20454	539.573	5.90201	557.622		0.488667	518.408	9.8467	709.114	7.29382	551.038	7.17717	553.766	7.02635	558.217	6.75376	566.499	0.329333	-83.1248	8.318	79.5543	7.4319	555.736	7.34007	558.137	7.17194	562.962	6.8496
	0.86476	-174.308	60.0405	344.187		0.38429	-153.446	13.3281	88.2957	6.60768	524.948	6.24683	540.677	5.94038	558.744	0.25476	-167.283	13.1933	89.1229	6.59737	524.243	6.23618	539.979	5.93036	558.056		0.471333	518.429	9.8233	709.061	7.33416	551.369	7.21659	554.102	7.06445	558.559	6.78947	566.854	0.330667	-83.1019	8.324	79.5167	7.47298	556.09	7.38044	558.495	7.21094	563.328	6.8861
	0.86714	-174.319	60.0367	344.112		0.3919	-153.428	13.3367	88.2905	6.64332	525.334	6.27875	541.088	5.96899	559.183	0.24619	-167.257	13.2038	89.0614	6.63287	524.624	6.26794	540.385	5.95881	558.491		0.488	518.465	9.8047	709	7.37459	551.7	7.25612	554.437	7.10266	558.902	6.82529	567.209	0.307333	-83.0786	8.32667	79.4552	7.51416	556.444	7.42091	558.853	7.25004	563.693	6.92272
	0.85333	-174.32	60.0481	344.048		0.4281	-153.372	13.3252	88.2724	6.6791	525.72	6.31079	541.498	5.99772	559.621	0.24714	-167.23	13.1757	88.9857	6.66851	525.006	6.29983	540.791	5.98738	558.925		0.426	518.491	9.806	708.945	7.41513	552.032	7.29576	554.773	7.14098	559.244	6.86123	567.564	0.287333	-83.0714	8.33467	79.4352	7.55544	556.799	7.46149	559.211	7.28926	564.058	6.95944
	0.8219	-174.304	60.0309	344.012		0.45429	-153.364	13.319	88.2729	6.715	526.106	6.34296	541.908	6.02656	560.059	0.28524	-167.18	13.1657	88.8862	6.70427	525.387	6.33184	541.197	6.01607	559.359		0.412667	518.523	9.8053	708.895	7.45576	552.363	7.33549	555.108	7.17941	559.586	6.89729	567.919	0.325333	-83.0305	8.31667	79.3905	7.59682	557.153	7.50216	559.569	7.32856	564.424	6.99628
	0.79905	-174.274	60.0286	343.973		0.46143	-153.331	13.3319	88.2248	6.75103	526.492	6.37525	542.318	6.05551	560.498	0.29524	-167.171	13.1505	88.86	6.74016	525.769	6.36398	541.603	6.04487	559.793		0.413333	518.579	9.8167	708.84	7.4965	552.694	7.37533	555.444	7.21794	559.929	6.93345	568.275	0.317333	-83.0043	8.31	79.32	7.63828	557.507	7.54292	559.927	7.36798	564.789	7.03322
	0.82619	-174.211	60.0071	343.922		0.43333	-153.309	13.299	88.169	6.78719	526.877	6.40766	542.729	6.08458	560.936	0.29667	-167.156	13.1662	88.8167	6.77617	526.15	6.39624	542.009	6.07378	560.227		0.428667	518.618	9.862	708.789	7.53733	553.025	7.41527	555.779	7.25659	560.271	6.96972	568.63	0.266667	-82.9762	8.304	79.26	7.67983	557.862	7.58378	560.285	7.4075	565.154	7.07027
	0.84476	-174.151	59.9948	343.882		0.40381	-153.301	13.3029	88.0719	6.82347	527.263	6.4402	543.139	6.11376	561.374	0.32381	-167.129	13.1757	88.7672	6.81232	526.532	6.42862	542.415	6.10281	560.661		0.374	518.638	9.8653	708.725	7.57827	553.357	7.45532	556.115	7.29533	560.613	7.00611	568.985	0.248667	-82.9657	8.318	79.24	7.72148	558.216	7.62474	560.643	7.44712	565.52	7.10744
	0.83619	-174.081	59.9819	343.858		0.40286	-153.286	13.3157	88.0052	6.85988	527.649	6.47286	543.549	6.14306	561.813	0.33238	-167.086	13.1324	88.7486	6.84859	526.913	6.46113	542.82	6.13195	561.095		0.351333	518.646	9.8353	708.65	7.61929	553.688	7.49547	556.45	7.33419	560.955	7.04261	569.34	0.232667	-82.9457	8.34067	79.2024	7.76322	558.57	7.66579	561.001	7.48684	565.885	7.14471
	0.79571	-174.033	60.0014	343.836		0.37333	-153.26	13.3262	87.9371	6.89641	528.035	6.50564	543.96	6.17248	562.251	0.32905	-167.03	13.1229	88.7005	6.88498	527.295	6.49375	543.226	6.1612	561.529		0.376	518.705	9.8313	708.61	7.66042	554.019	7.53572	556.786	7.37315	561.298	7.07921	569.695	0.230667	-82.9	8.32333	79.1638	7.80505	558.925	7.70694	561.359	7.52666	566.25	7.18208
	0.76857	-173.957	60.0391	343.834		0.3819	-153.259	13.3286	87.88	6.93307	528.421	6.53855	544.37	6.202	562.69	0.33952	-166.974	13.1271	88.6824	6.92151	527.676	6.5265	543.632	6.19057	561.963		0.352667	518.731	9.842	708.57	7.70164	554.351	7.57606	557.122	7.41222	561.64	7.11593	570.05	0.254	-82.869	8.31867	79.1257	7.84697	559.279	7.74817	561.717	7.56658	566.615	7.21956
	0.76905	-173.904	60.0348	343.839		0.36143	-153.21	13.3314	87.8224	6.96985	528.807	6.57158	544.78	6.23165	563.128	0.34429	-166.927	13.1276	88.6138	6.95815	528.058	6.55938	544.038	6.22006	562.397		0.385333	518.8	9.832	708.516	7.74296	554.682	7.61651	557.457	7.45139	561.982	7.15276	570.405	0.276667	-82.8157	8.34533	79.1105	7.88898	559.633	7.78951	562.075	7.6066	566.981	7.25716
	0.78619	-173.831	60.0195	343.833		0.3519	-153.173	13.3143	87.7814	7.00676	529.193	6.60473	545.19	6.2614	563.566	0.34667	-166.865	13.1176	88.5676	6.99492	528.439	6.59238	544.444	6.24967	562.831		0.408667	518.855	9.82	708.484	7.78437	555.013	7.65706	557.793	7.49066	562.325	7.1897	570.76	0.313333	-82.7614	8.36267	79.0648	7.93108	559.988	7.83094	562.433	7.64672	567.346	7.29486
	0.80048	-173.762	60.0095	343.819		0.31238	-153.116	13.319	87.7238	7.04379	529.579	6.63801	545.601	6.29128	564.005	0.35	-166.787	13.1176	88.53	7.03182	528.821	6.6255	544.85	6.27939	563.265		0.415333	518.919	9.7807	708.426	7.82588	555.344	7.69771	558.128	7.53004	562.667	7.22675	571.115	0.344667	-82.7233	8.35467	79.0438	7.97326	560.342	7.87246	562.791	7.68693	567.711	7.33267
	0.81095	-173.695	60.0062	343.806		0.26857	-153.102	13.3343	87.65	7.08094	529.964	6.67141	546.011	6.32127	564.443	0.35762	-166.74	13.1181	88.4933	7.06883	529.203	6.65874	545.256	6.30922	563.699		0.464	518.96	9.7453	708.377	7.86748	555.676	7.73845	558.464	7.56952	563.009	7.26392	571.47	0.340667	-82.67	8.336	79.0057	8.01553	560.696	7.91406	563.149	7.72725	568.077	7.37058
	0.8481	-173.63	60.009	343.809		0.24238	-153.09	13.3171	87.5557	7.11822	530.35	6.70493	546.421	6.35138	564.881	0.36429	-166.689	13.1219	88.4871	7.10598	529.584	6.69211	545.662	6.33917	564.133		0.50867	519.032	9.7293	708.315	7.90918	556.007	7.77928	558.799	7.60911	563.351	7.30118	571.826	0.372667	-82.6391	8.33667	78.9705	8.0579	561.05	7.95576	563.507	7.76766	568.442	7.4086
	0.86619	-173.562	60.0324	343.794		0.23	-153.048	13.3262	87.4805	7.15562	530.736	6.73857	546.832	6.3816	565.32	0.40381	-166.62	13.141	88.4376	7.14324	529.966	6.7256	546.068	6.36923	564.567		0.478	519.114	9.726	708.243	7.95096	556.338	7.82022	559.135	7.64879	563.694	7.33856	572.181	0.382	-82.6162	8.33333	78.9557	8.10035	561.405	7.99755	563.865	7.80817	568.807	7.44673
	0.89714	-173.482	60.0195	343.782		0.23	-153.026	13.3229	87.4238	7.19314	531.122	6.77234	547.242	6.41194	565.758	0.4	-166.543	13.1329	88.4067	7.18063	530.347	6.75921	546.474	6.39941	565.001		0.438667	519.178	9.7253	708.209	7.99284	556.67	7.86126	559.47	7.68858	564.036	7.37604	572.536	0.453333	-82.5705	8.35267	78.8738	8.14289	561.759	8.03944	564.223	7.84878	569.173	7.48495
	0.9119	-173.4	60.0352	343.726		0.25667	-152.974	13.2981	87.361	7.23078	531.508	6.80623	547.652	6.4424	566.197	0.44857	-166.455	13.1248	88.3876	7.21814	530.729	6.79295	546.88	6.4297	565.435		0.52	519.223	9.73	708.171	8.0348	557.001	7.90239	559.806	7.72847	564.378	7.41364	572.891	0.455333	-82.5171	8.35	78.8205	8.1855	562.113	8.08141	564.581	7.88948	569.538	7.52329
	0.90429	-173.336	60.0243	343.663		0.28857	-152.963	13.2733	87.2886	7.26855	531.894	6.84024	548.062	6.47297	566.635	0.45048	-166.395	13.1167	88.3462	7.25577	531.11	6.82681	547.286	6.46012	565.869		0.506	519.288	9.7167	708.174	8.07687	557.332	7.94361	560.142	7.76846	564.72	7.45134	573.246	0.45	-82.4271	8.37867	78.7824	8.22821	562.468	8.12347	564.939	7.93027	569.903	7.56173
	0.84905	-173.295	60.0181	343.616		0.28143	-152.926	13.25	87.2448	7.30643	532.28	6.87438	548.473	6.50366	567.073	0.44762	-166.369	13.1024	88.3338	7.29353	531.492	6.86079	547.692	6.49065	566.304		0.483333	519.308	9.7147	708.161	8.11902	557.663	7.98493	560.477	7.80855	565.063	7.48915	573.601	0.454	-82.3852	8.38733	78.7414	8.27099	562.822	8.16562	565.297	7.97117	570.269	7.60027
	0.85381	-173.204	60.0262	343.567		0.27238	-152.895	13.2229	87.17	7.34444	532.665	6.90863	548.883	6.53446	567.512	0.43952	-166.34	13.0995	88.3005	7.3314	531.873	6.8949	548.098	6.52129	566.738		0.448667	519.345	9.7153	708.141	8.16126	557.995	8.02635	560.813	7.84874	565.405	7.52706	573.956	0.454	-82.3557	8.38	78.6691	8.31386	563.176	8.20785	565.655	8.01215	570.634	7.63891
	0.87238	-173.125	60.0048	343.51		0.28048	-152.866	13.1833	87.1005	7.38256	533.051	6.94301	549.293	6.56538	567.95	0.4381	-166.325	13.0948	88.2924	7.36939	532.255	6.92912	548.504	6.55205	567.172		0.492667	519.378	9.7327	708.116	8.20358	558.326	8.06786	561.148	7.88903	565.747	7.56509	574.311	0.436667	-82.3171	8.358	78.5838	8.35681	563.531	8.25017	566.013	8.05323	570.999	7.67766
	0.86857	-173.015	59.9962	343.496		0.25429	-152.805	13.1548	87.0129	7.42081	533.437	6.97751	549.704	6.59642	568.388	0.45095	-166.286	13.049	88.2909	7.40751	532.636	6.96346	548.91	6.58293	567.606		0.512	519.4	9.7647	708.108	8.246	558.657	8.10946	561.484	7.92942	566.09	7.60322	574.666	0.428667	-82.2714	8.32067	78.5329	8.39985	563.885	8.29258	566.371	8.09441	571.365	7.71652
	0.85857	-172.922	59.9762	343.451		0.21667	-152.782	13.1748	86.9391	7.45917	533.823	7.01213	550.114	6.62757	568.827	0.4781	-166.253	13.0371	88.3048	7.44574	533.018	6.99793	549.316	6.61392	568.04		0.475333	519.42	9.772	708.1	8.2885	558.989	8.15115	561.819	7.9699	566.432	7.64145	575.022	0.447333	-82.2176	8.30267	78.4614	8.44297	564.239	8.33507	566.729	8.13567	571.73	7.75547
	0.87571	-172.849	59.9748	343.405		0.19476	-152.746	13.1943	86.871	7.49765	534.209	7.04687	550.524	6.65884	569.265	0.4619	-166.227	13.0457	88.3105	7.48409	533.399	7.03252	549.722	6.64503	568.474		0.472	519.47	9.754	708.15	8.33109	559.32	8.19293	562.155	8.01049	566.774	7.67979	575.377	0.433333	-82.1819	8.31867	78.399	8.48616	564.594	8.37765	567.087	8.17703	572.095	7.79453
	0.90714	-172.804	59.9424	343.35		0.19381	-152.721	13.1729	86.84	7.53625	534.595	7.08173	550.934	6.69023	569.704	0.4281	-166.195	13.0429	88.3162	7.52257	533.781	7.06724	550.128	6.67626	568.908		0.470667	519.485	9.7607	708.151	8.37377	559.651	8.2348	562.49	8.05117	567.116	7.71824	575.732	0.401333	-82.1629	8.276	78.3833	8.52945	564.948	8.42031	567.445	8.21849	572.461	7.83369
	0.87048	-172.754	59.9452	343.319		0.22286	-152.678	13.171	86.8143	7.57496	534.981	7.11672	551.345	6.72173	570.142	0.44095	-166.148	13.0381	88.3033	7.56116	534.163	7.10207	550.534	6.70761	569.342		0.50333	519.507	9.7607	708.137	8.41653	559.982	8.27677	562.826	8.09195	567.459	7.75679	576.087	0.382667	-82.1533	8.27	78.3219	8.57281	565.302	8.46306	567.803	8.26002	572.826	7.87294
	0.8619	-172.706	59.9386	343.22		0.2381	-152.64	13.1514	86.7957	7.61379	535.366	7.15183	551.755	6.75335	570.58	0.44	-166.124	13.0467	88.3338	7.59986	534.544	7.13702	550.94	6.73907	569.776		0.482	519.518	9.772	708.136	8.45938	560.314	8.31882	563.162	8.13282	567.801	7.79545	576.442	0.356667	-82.1105	8.21667	78.2533	8.61624	565.657	8.50589	568.161	8.30166	573.191	7.91231
	0.87571	-172.677	59.9419	343.149		0.23857	-152.646	13.1343	86.7714	7.65275	535.752	7.18705	552.165	6.78509	571.019	0.40333	-166.096	13.0652	88.3333	7.63869	534.926	7.1721	551.346	6.77065	570.21		0.450667	519.57	9.7947	708.157	8.5023	560.645	8.36096	563.497	8.17378	568.143	7.83421	576.797	0.342667	-82.0948	8.224	78.1924	8.65976	566.011	8.5488	568.519	8.34338	573.556	7.95177
	0.86238	-172.625	59.9157	343.07		0.26714	-152.605	13.1238	86.7329	7.69181	536.138	7.2224	552.576	6.81695	571.457	0.38905	-166.083	13.04	88.3524	7.67763	535.307	7.2073	551.752	6.80234	570.644		0.421333	519.586	9.7853	708.153	8.54532	560.976	8.4032	563.833	8.21486	568.485	7.87307	577.152	0.317333	-82.0633	8.21933	78.1548	8.70335	566.365	8.59179	568.877	8.38519	573.922	7.99133
	0.88048	-172.594	59.9138	343.003		0.24762	-152.561	13.1014	86.6995	7.73099	536.524	7.25787	552.986	6.84892	571.895	0.36619	-166.063	13.0381	88.3462	7.71669	535.689	7.24261	552.158	6.83415	571.078		0.450667	519.616	9.768	708.156	8.58842	561.307	8.44552	564.168	8.25601	568.828	7.91204	577.507	0.31	-82.0429	8.20667	78.109	8.74702	566.72	8.63488	569.235	8.42709	574.287	8.03099
	0.86476	-172.552	59.9181	342.903		0.24524	-152.551	13.1057	86.6662	7.77029	536.91	7.29346	553.396	6.88101	572.334	0.35667	-166.011	13.0181	88.3829	7.75586	536.07	7.27806	552.564	6.86608	571.512		0.427333	519.632	9.764	708.151	8.63161	561.639	8.48793	564.504	8.29727	569.17	7.95111	577.862	0.281333	-82.0424	8.19933	78.0481	8.79077	567.074	8.67804	569.593	8.46908	574.652	8.07075
	0.82714	-172.525	59.9257	342.854		0.24714	-152.533	13.1162	86.6253	7.8097	537.296	7.32916	553.806	6.91322	572.772	0.35714	-165.991	13.0267	88.4067	7.79515	536.452	7.31361	552.97	6.89813	571.946		0.376	519.653	9.7747	708.116	8.67487	561.97	8.53043	564.839	8.33861	569.512	7.99029	578.217	0.266667	-82.0424	8.19533	78.0024	8.8346	567.428	8.72128	569.951	8.51116	575.018	8.11061
	0.80333	-172.49	59.9086	342.786		0.29048	-152.522	13.1305	86.5743	7.84923	537.682	7.36499	554.217	6.94554	573.211	0.39714	-165.976	13.0105	88.4433	7.83455	536.833	7.34929	553.376	6.9303	572.38		0.402	519.674	9.788	708.102	8.71822	562.301	8.57302	565.175	8.38005	569.855	8.02956	578.573	0.250667	-82.0348	8.18667	77.9419	8.8785	567.783	8.76459	570.309	8.55333	575.383	8.15057
	0.8	-172.449	59.9148	342.73		0.3081	-152.472	13.0719	86.54	7.88886	538.067	7.40094	554.627	6.97798	573.649	0.4281	-165.937	13.0143	88.4543	7.87407	537.215	7.38509	553.782	6.96258	572.814		0.435333	519.717	9.766	708.089	8.76164	562.633	8.61568	565.511	8.42159	570.197	8.06894	578.928	0.263333	-82.0043	8.16667	77.8738	8.92247	568.137	8.80799	570.667	8.59558	575.748	8.19062
	0.75762	-172.427	59.9286	342.655		0.34143	-152.445	13.0657	86.5048	7.92862	538.453	7.437	555.037	7.01054	574.087	0.44286	-165.887	13.0371	88.43	7.9137	537.596	7.42101	554.188	6.99498	573.248		0.478667	519.74	9.7213	708.067	8.80515	562.964	8.65844	565.846	8.46322	570.539	8.10842	579.283	0.284	-81.9662	8.158	77.829	8.96652	568.491	8.85147	571.025	8.63792	576.114	8.23078
	0.70667	-172.414	59.911	342.613		0.34095	-152.435	13.0429	86.4552	7.96848	538.839	7.47319	555.448	7.04322	574.526	0.40476	-165.827	13.0419	88.4176	7.95345	537.978	7.45704	554.593	7.0275	573.683		0.46	519.767	9.726	708.039	8.84873	563.295	8.70128	566.182	8.50493	570.881	8.14801	579.638	0.296667	-81.9595	8.16467	77.7981	9.01065	568.846	8.89503	571.383	8.68035	576.479	8.27103
	0.65619	-172.401	59.9176	342.551		0.34333	-152.392	13.0362	86.3829	8.00846	539.225	7.5095	555.858	7.07601	574.964	0.41381	-165.803	13.0395	88.3824	7.99331	538.359	7.4932	554.999	7.06013	574.117		0.428667	519.772	9.7007	707.989	8.8924	563.626	8.74421	566.517	8.54674	571.224	8.18769	579.993	0.288667	-81.929	8.15267	77.7581	9.05485	569.2	8.93866	571.741	8.72286	576.844	8.31138
	0.62524	-172.389	59.9062	342.512		0.31048	-152.395	13.0429	86.3257	8.04854	539.611	7.54592	556.268	7.10893	575.402	0.37429	-165.764	13.0357	88.3181	8.03328	538.741	7.52948	555.405	7.09288	574.551		0.446	519.823	9.6893	707.928	8.93615	563.958	8.78721	566.853	8.58865	571.566	8.22747	580.348	0.282	-81.9195	8.178	77.7357	9.09912	569.554	8.98237	572.099	8.76545	577.21	8.35182
	0.61381	-172.355	59.9133	342.513		0.29143	-152.32	13.0386	86.259	8.08874	539.997	7.58246	556.678	7.14195	575.841	0.38286	-165.701	13.0348	88.2767	8.07336	539.123	7.56588	555.811	7.12575	574.985		0.475333	519.863	9.6887	707.863	8.97998	564.289	8.83031	567.188	8.63064	571.908	8.26735	580.703	0.284	-81.919	8.18933	77.6919	9.14347	569.909	9.02616	572.457	8.80813	577.575	8.39237
	0.65333	-172.322	59.8981	342.507		0.27048	-152.304	13.0143	86.1852	8.12905	540.383	7.61912	557.089	7.1751	576.279	0.40048	-165.647	13.0371	88.2148	8.11356	539.504	7.60239	556.217	7.15874	575.419		0.460667	519.903	9.686	707.829	9.02388	564.62	8.87349	567.524	8.67272	572.251	8.30734	581.058	0.282667	-81.9205	8.15867	77.6319	9.18788	570.263	9.07002	572.815	8.85089	577.94	8.433
	0.70238	-172.297	59.8962	342.5		0.26476	-152.236	13.0195	86.1443	8.16948	540.768	7.6559	557.499	7.20837	576.718	0.41857	-165.591	13.0333	88.1776	8.15386	539.886	7.63902	556.623	7.19185	575.853		0.392667	519.949	9.6973	707.804	9.06786	564.952	8.91674	567.859	8.71489	572.593	8.34742	581.413	0.268	-81.899	8.106	77.5914	9.23237	570.617	9.11397	573.173	8.89374	578.306	8.47373
	0.70905	-172.269	59.9005	342.476		0.2419	-152.167	13.0419	86.0571	8.21001	541.154	7.6928	557.909	7.24175	577.156	0.40714	-165.51	13.0157	88.139	8.19428	540.267	7.67578	557.029	7.22506	576.287		0.443333	520.004	9.688	707.765	9.11191	565.283	8.96008	568.195	8.75714	572.935	8.3876	581.768	0.229333	-81.8843	8.132	77.5948	9.27693	570.972	9.15799	573.531	8.93667	578.671	8.51456
	0.68048	-172.275	59.8757	342.445		0.22667	-152.115	13.0519	85.9943	8.25065	541.54	7.72981	558.32	7.27525	577.594	0.40667	-165.457	13.0167	88.0895	8.23481	540.649	7.71265	557.435	7.25841	576.721		0.439333	520.046	9.6713	707.725	9.15604	565.614	9.00351	568.531	8.79949	573.277	8.42788	582.124	0.242	-81.889	8.136	77.5748	9.32155	571.326	9.20207	573.889	8.97969	579.036	8.55548
	0.68	-172.277	59.8419	342.425		0.2419	-152.052	13.0271	85.9376	8.2914	541.926	7.76695	558.73	7.30887	578.033	0.38667	-165.383	13.011	88.0267	8.27544	541.03	7.74964	557.841	7.29187	577.155		0.440667	520.119	9.67	707.657	9.20025	565.945	9.04701	568.866	8.84193	573.62	8.46826	582.479	0.238	-81.8919	8.108	77.5543	9.36625	571.68	9.24624	574.247	9.02279	579.402	8.5965
	0.67333	-172.251	59.809	342.429		0.25048	-151.981	12.9886	85.8686	8.33225	542.312	7.8042	559.14	7.3426	578.471	0.39381	-165.333	13.0214	87.9633	8.31619	541.412	7.78675	558.247	7.32544	577.589		0.460667	520.144	9.6887	707.527	9.24453	566.277	9.09059	569.202	8.88445	573.962	8.50874	582.834	0.24	-81.8662	8.09	77.5395	9.41102	572.035	9.29048	574.605	9.06597	579.767	8.63761
	0.66619	-172.202	59.8224	342.416		0.23476	-151.921	12.9714	85.8181	8.37321	542.698	7.84156	559.55	7.37645	578.91	0.41905	-165.288	13.039	87.8852	8.35704	541.793	7.82397	558.653	7.35913	578.023		0.472667	520.226	9.6893	707.455	9.2889	566.608	9.13426	569.537	8.92706	574.304	8.54931	583.189	0.226	-81.8452	8.068	77.4933	9.45586	572.389	9.33479	574.963	9.10923	580.132	8.67881
	0.63667	-172.19	59.7743	342.402		0.19619	-151.854	12.9871	85.7562	8.41429	543.084	7.87905	559.961	7.41042	579.348	0.40095	-165.264	13.0314	87.8333	8.398	542.175	7.86131	559.059	7.39295	578.457		0.472667	520.281	9.6567	707.403	9.33333	566.939	9.178	569.873	8.96975	574.646	8.58998	583.544	0.274667	-81.8143	8.06133	77.4319	9.50076	572.743	9.37918	575.321	9.15257	580.497	8.7201
	0.59714	-172.203	59.7229	342.388		0.17048	-151.794	12.9829	85.7243	8.45547	543.469	7.91665	560.371	7.44452	579.786	0.37524	-165.167	13.0286	87.7695	8.43907	542.556	7.89877	559.465	7.42688	578.891		0.481333	520.347	9.622	707.336	9.37783	567.271	9.22182	570.208	9.01254	574.989	8.63076	583.899	0.348667	-81.8167	8.06933	77.3986	9.54574	573.097	9.42364	575.679	9.19599	580.863	8.76149
	0.58	-172.203	59.6938	342.34		0.15143	-151.693	12.9776	85.6495	8.49675	543.855	7.95436	560.781	7.47872	580.225	0.40524	-165.114	13.04	87.7062	8.48025	542.938	7.93634	559.871	7.46092	579.325		0.51133	520.391	9.646	707.248	9.42241	567.602	9.26572	570.544	9.05541	575.331	8.67162	584.254	0.376	-81.7714	8.03267	77.3681	9.59078	573.452	9.46816	576.037	9.23949	581.228	8.80297
	0.59762	-172.203	59.699	342.302		0.12429	-151.636	13.0052	85.6081	8.53814	544.241	7.99219	561.192	7.51304	580.663	0.41857	-165.058	13.0429	87.6186	8.52153	543.319	7.97403	560.277	7.49509	579.759		0.472	520.42	9.6587	707.185	9.46706	567.933	9.3097	570.879	9.09836	575.673	8.71259	584.609	0.359333	-81.7567	8.05067	77.2943	9.63589	573.806	9.51276	576.395	9.28307	581.593	8.84454
	0.58714	-172.214	59.6819	342.254		0.14048	-151.612	12.9967	85.5581	8.57964	544.627	8.03014	561.602	7.54749	581.101	0.45238	-165.001	12.9976	87.5348	8.56292	543.701	8.01184	560.683	7.52937	580.193		0.452	520.465	9.6207	707.116	9.51178	568.264	9.35376	571.215	9.1414	576.016	8.75364	584.964	0.354	-81.701	8.02667	77.2486	9.68106	574.16	9.55744	576.753	9.32673	581.959	8.88621
	0.66571	-172.219	59.6786	342.224		0.15143	-151.549	12.9686	85.5409	8.62124	545.013	8.06821	562.012	7.58205	581.54	0.44238	-165.001	12.9733	87.4491	8.60442	544.083	8.04976	561.089	7.56377	580.627		0.412667	520.475	9.6267	707.051	9.55658	568.596	9.39789	571.551	9.18452	576.358	8.79479	585.319	0.372	-81.64	8.05267	77.1905	9.72631	574.515	9.60218	577.111	9.37046	582.324	8.92796
	0.70286	-172.221	59.6705	342.166		0.15429	-151.499	12.9524	85.5157	8.66294	545.399	8.10639	562.422	7.61672	581.978	0.44524	-164.964	12.9362	87.4124	8.64601	544.464	8.0878	561.495	7.59829	581.061		0.444	520.485	9.6053	706.991	9.60144	568.927	9.44209	571.886	9.22772	576.7	8.83604	585.675	0.409333	-81.5719	8.058	77.139	9.77161	574.869	9.64699	577.469	9.41428	582.689	8.9698
	0.71381	-172.229	59.6805	342.125		0.13762	-151.449	12.951	85.4733	8.70475	545.785	8.14468	562.833	7.65151	582.417	0.42095	-164.889	12.941	87.3633	8.68772	544.846	8.12596	561.901	7.63293	581.496		0.476	520.509	9.5947	706.932	9.64638	569.258	9.48638	572.222	9.27101	577.042	8.87738	586.03	0.425333	-81.4957	8.022	77.0881	9.81698	575.223	9.69187	577.827	9.45816	583.055	9.01173
	0.73	-172.18	59.6705	342.076		0.1481	-151.394	12.9719	85.4071	8.74666	546.17	8.18309	563.243	7.68642	582.855	0.39667	-164.839	12.9133	87.2891	8.72953	545.227	8.16423	562.307	7.66768	581.93		0.51067	520.533	9.5853	706.851	9.69139	569.59	9.53073	572.557	9.31438	577.385	8.91881	586.385	0.443333	-81.4271	8.05133	77.0571	9.86241	575.578	9.73682	578.185	9.50213	583.42	9.05376
	0.77333	-172.129	59.6448	342.054		0.14571	-151.328	12.959	85.349	8.78868	546.556	8.22161	563.653	7.72145	583.293	0.37857	-164.798	12.8824	87.2324	8.77144	545.609	8.20261	562.713	7.70255	582.364		0.53733	520.53	9.5553	706.81	9.73646	569.921	9.57517	572.893	9.35783	577.727	8.96034	586.74	0.448667	-81.3757	8.082	77.0257	9.90791	575.932	9.78184	578.543	9.54618	583.785	9.09587
	0.82238	-172.117	59.6324	341.981		0.19429	-151.262	12.9562	85.2867	8.83079	546.942	8.26025	564.064	7.7566	583.732	0.40238	-164.785	12.8533	87.1824	8.81346	545.99	8.24111	563.119	7.73754	582.798		0.508	520.552	9.568	706.76	9.78161	570.252	9.61968	573.228	9.40137	578.069	9.00196	587.095	0.50133	-81.2957	8.06933	76.9543	9.95347	576.286	9.82693	578.9	9.5903	584.151	9.13807
	0.8881	-172.099	59.63	341.952		0.23048	-151.22	12.9538	85.2548	8.87301	547.328	8.299	564.474	7.79186	584.17	0.38762	-164.735	12.8452	87.13	8.85557	546.372	8.27973	563.525	7.77265	583.232		0.496667	520.585	9.5733	706.725	9.82682	570.583	9.66427	573.564	9.44498	578.412	9.04368	587.45	0.51867	-81.2091	8.08333	76.8933	9.9991	576.641	9.87207	579.258	9.6345	584.516	9.18036
	0.89857	-172.074	59.63	341.942		0.27762	-151.144	12.9333	85.2124	8.91533	547.714	8.33786	564.884	7.82724	584.608	0.38	-164.683	12.841	87.0886	8.89779	546.753	8.31846	563.931	7.80787	583.666		0.54333	520.57	9.5767	706.701	9.8721	570.915	9.70892	573.899	9.48868	578.754	9.08549	587.805	0.53467	-81.1262	8.06067	76.8476	10.0448	576.995	9.9173	579.616	9.67877	584.881	9.22274
	0.89429	-172.043	59.61	341.918		0.26429	-151.128	12.9143	85.2019	8.95775	548.1	8.37684	565.294	7.86275	585.047	0.38619	-164.644	12.8219	87.03	8.94012	547.135	8.3573	564.337	7.84321	584.1		0.52267	520.616	9.574	706.663	9.91745	571.246	9.75365	574.235	9.53245	579.096	9.12739	588.16	0.51933	-81.0133	8.06533	76.8071	10.0905	577.349	9.96259	579.974	9.72312	585.247	9.2652
	0.86238	-171.979	59.5948	341.89		0.2719	-151.059	12.931	85.1829	9.00027	548.486	8.41593	565.705	7.89836	585.485	0.35381	-164.604	12.7919	87.0038	8.98254	547.516	8.39626	564.743	7.87867	584.534		0.50133	520.669	9.576	706.623	9.96287	571.577	9.79846	574.571	9.57631	579.438	9.16938	588.515	0.532	-80.931	8.052	76.7833	10.1363	577.704	10.0079	580.332	9.76753	585.612	9.30776
	0.82333	-171.948	59.5924	341.847		0.25667	-151.035	12.9514	85.1619	9.04289	548.871	8.45514	566.115	7.93409	585.924	0.32333	-164.573	12.7862	86.9576	9.02507	547.898	8.43533	565.149	7.91424	584.968		0.498667	520.712	9.5913	706.586	10.0083	571.909	9.84332	574.906	9.62025	579.781	9.21146	588.87	0.516	-80.84	8.058	76.7624	10.1822	578.058	10.0534	580.69	9.81203	585.977	9.3504
	0.80095	-171.922	59.5848	341.81		0.28524	-150.992	12.9481	85.1619	9.08561	549.257	8.49445	566.525	7.96994	586.362	0.31762	-164.534	12.7895	86.8957	9.06769	548.279	8.47451	565.555	7.94994	585.402		0.472	520.747	9.6053	706.562	10.0539	572.24	9.88827	575.242	9.66427	580.123	9.25363	589.226	0.433333	-80.7786	8.044	76.7367	10.2282	578.412	10.0988	581.048	9.85659	586.343	9.39312
	0.80429	-171.885	59.6	341.76		0.28762	-150.974	12.9548	85.1495	9.12843	549.643	8.53388	566.936	8.00591	586.8	0.28762	-164.48	12.8371	86.8595	9.11041	548.661	8.51381	565.961	7.98575	585.836		0.448	520.787	9.5953	706.532	10.0995	572.571	9.93329	575.577	9.70836	580.465	9.2959	589.581	0.384667	-80.6871	8.07733	76.6962	10.2741	578.767	10.1444	581.406	9.90124	586.708	9.43593
	0.76905	-171.828	59.6438	341.734		0.26476	-150.925	12.961	85.0743	9.17134	550.029	8.57342	567.346	8.04199	587.239	0.2781	-164.457	12.8338	86.8348	9.15324	549.043	8.55321	566.366	8.02168	586.27		0.448	520.825	9.548	706.496	10.1452	572.902	9.97838	575.913	9.75253	580.807	9.33826	589.936	0.392	-80.5952	8.04067	76.641	10.3202	579.121	10.19	581.764	9.94595	587.073	9.47883
	0.75333	-171.785	59.6686	341.657		0.2619	-150.885	12.9667	84.9995	9.21436	550.415	8.61307	567.756	8.07819	587.677	0.27714	-164.422	12.82	86.7986	9.19616	549.424	8.59274	566.772	8.05772	586.704		0.50067	520.905	9.5773	706.472	10.1909	573.234	10.0235	576.248	9.79678	581.15	9.3807	590.291	0.389333	-80.5238	8.03	76.58	10.3663	579.475	10.2357	582.122	9.99074	587.438	9.52181
	0.73952	-171.762	59.659	341.582		0.2781	-150.841	12.9724	84.9381	9.25747	550.801	8.65283	568.166	8.1145	588.115	0.25476	-164.378	12.8057	86.7705	9.23918	549.806	8.63236	567.178	8.09389	587.138		0.56933	520.899	9.582	706.424	10.2367	573.565	10.0688	576.584	9.8411	581.492	9.42323	590.646	0.388	-80.4524	8.02667	76.5495	10.4125	579.83	10.2814	582.48	10.0356	587.804	9.56487
	0.74905	-171.744	59.6938	341.513		0.32238	-150.794	12.93	84.9005	9.30068	551.187	8.69271	568.577	8.15094	588.554	0.29429	-164.341	12.7757	86.7533	9.2823	550.187	8.67211	567.584	8.13017	587.572		0.54133	520.946	9.6313	706.359	10.2826	573.896	10.1141	576.92	9.88552	581.834	9.46586	591.001	0.326	-80.361	7.99	76.529	10.4587	580.184	10.3272	582.838	10.0805	588.169	9.60802
	0.77381	-171.695	59.729	341.46		0.35095	-150.742	12.91	84.8448	9.34398	551.572	8.73269	568.987	8.18748	588.992	0.29619	-164.324	12.7595	86.7238	9.32551	550.569	8.71196	567.99	8.16657	588.006		0.471333	520.999	9.6507	706.328	10.3286	574.228	10.1594	577.255	9.93	582.177	9.50856	591.356	0.326667	-80.2748	8.00067	76.501	10.505	580.538	10.3731	583.196	10.1255	588.534	9.65126
	0.78905	-171.657	59.7548	341.44		0.37095	-150.697	12.8962	84.8067	9.38738	551.958	8.77279	569.397	8.22415	589.431	0.28048	-164.297	12.7405	86.7067	9.36882	550.95	8.75194	568.396	8.20308	588.44		0.396	521.037	9.6387	706.292	10.3745	574.559	10.2049	577.591	9.97456	582.519	9.55136	591.711	0.317333	-80.191	8.01467	76.47	10.5514	580.893	10.419	583.554	10.1706	588.9	9.69457
	0.79048	-171.634	59.7462	341.417		0.3681	-150.615	12.8552	84.731	9.43087	552.344	8.81299	569.807	8.26094	589.869	0.29857	-164.249	12.7538	86.7005	9.41223	551.332	8.79201	568.802	8.23971	588.874		0.352667	521.084	9.6367	706.249	10.4206	574.89	10.2503	577.926	10.0192	582.861	9.59425	592.066	0.323333	-80.1148	7.97667	76.4443	10.5978	581.247	10.465	583.912	10.2157	589.265	9.73798
	0.81143	-171.58	59.7386	341.386		0.36	-150.542	12.8638	84.6557	9.47446	552.73	8.8533	570.218	8.29784	590.307	0.28714	-164.229	12.7671	86.7091	9.45574	551.713	8.83219	569.208	8.27645	589.309		0.318	521.122	9.58	706.2	10.4667	575.221	10.2959	578.262	10.0639	583.203	9.63722	592.421	0.328667	-80.0838	7.97933	76.4052	10.6442	581.601	10.5111	584.27	10.2609	589.63	9.78146
	0.74905	-171.538	59.7281	341.344		0.3619	-150.5	12.8533	84.5434	9.51814	553.116	8.89372	570.628	8.33486	590.746	0.30571	-164.178	12.7719	86.6829	9.49933	552.095	8.87249	569.614	8.31332	589.743		0.383333	521.176	9.57	706.17	10.5129	575.553	10.3416	578.597	10.1087	583.546	9.68028	592.777	0.322	-80.0148	7.93533	76.3714	10.6907	581.956	10.5572	584.628	10.3062	589.996	9.82502
	0.76952	-171.464	59.731	341.329		0.36381	-150.442	12.8576	84.481	9.56193	553.502	8.93426	571.038	8.37198	591.184	0.31	-164.153	12.81	86.6091	9.54303	552.476	8.9129	570.02	8.3503	590.177		0.336	521.227	9.5747	706.13	10.5592	575.884	10.3873	578.933	10.1535	583.888	9.72343	593.132	0.314	-79.9462	7.94067	76.3538	10.7373	582.31	10.6033	584.986	10.3515	590.361	9.86866
	0.78381	-171.384	59.7338	341.303		0.35524	-150.412	12.8371	84.4491	9.6058	553.888	8.9749	571.449	8.40923	591.622	0.31476	-164.155	12.8257	86.5224	9.58682	552.858	8.95342	570.426	8.38739	590.611		0.322667	521.264	9.5633	706.092	10.6055	576.215	10.433	579.268	10.1985	584.23	9.76666	593.487	0.334667	-79.9081	7.93533	76.3357	10.7839	582.664	10.6496	585.344	10.397	590.726	9.91239
	0.77952	-171.343	59.6948	341.307		0.37571	-150.358	12.8376	84.4129	9.64976	554.273	9.01565	571.859	8.4466	592.061	0.30143	-164.112	12.8433	86.4853	9.6307	553.239	8.99404	570.832	8.42461	591.045		0.348667	521.287	9.5793	706.046	10.6518	576.547	10.4789	579.604	10.2435	584.572	9.80998	593.842	0.365333	-79.8771	7.97067	76.3209	10.8306	583.019	10.6959	585.702	10.4424	591.092	9.9562
	0.78905	-171.312	59.7019	341.283		0.36524	-150.333	12.8633	84.401	9.69382	554.659	9.0565	572.269	8.48407	592.499	0.30619	-164.087	12.881	86.4734	9.67467	553.621	9.03478	571.238	8.46193	591.479		0.375333	521.337	9.5947	705.991	10.6983	576.878	10.5248	579.94	10.2885	584.915	9.85338	594.197	0.359333	-79.8981	7.95067	76.2905	10.8774	583.373	10.7422	586.06	10.488	591.457	10.0001
	0.76238	-171.244	59.7024	341.263		0.3119	-150.305	12.8614	84.3886	9.73796	555.045	9.09747	572.679	8.52166	592.938	0.31476	-164.034	12.8886	86.4419	9.71874	554.003	9.07562	571.644	8.49938	591.913		0.350667	521.378	9.5633	705.94	10.7448	577.209	10.5707	580.275	10.3337	585.257	9.89688	594.552	0.366667	-79.8776	7.92067	76.22	10.9242	583.727	10.7886	586.418	10.5336	591.822	10.0441
	0.72714	-171.19	59.6781	341.175		0.28	-150.242	12.8657	84.3448	9.78221	555.431	9.13854	573.09	8.55938	593.376	0.34	-163.955	12.891	86.43	9.7629	554.384	9.11657	572.05	8.53694	592.347		0.298667	521.461	9.5767	705.894	10.7913	577.54	10.6167	580.611	10.3789	585.599	9.94045	594.907	0.38	-79.8562	7.89867	76.1895	10.971	584.082	10.8351	586.776	10.5793	592.188	10.0881
	0.72619	-171.134	59.6748	341.086		0.24381	-150.201	12.8829	84.3076	9.82654	555.817	9.17972	573.5	8.5972	593.814	0.34	-163.924	12.8943	86.4048	9.80715	554.766	9.15763	572.456	8.57462	592.781		0.329333	521.521	9.62	705.857	10.8379	577.872	10.6628	580.946	10.4242	585.942	9.9841	595.262	0.4	-79.8262	7.928	76.1205	11.0179	584.436	10.8816	587.134	10.625	592.553	10.1322
	0.75095	-171.06	59.6805	341.008		0.23667	-150.148	12.8871	84.2953	9.87095	556.203	9.221	573.91	8.63515	594.253	0.32048	-163.881	12.9033	86.3686	9.8515	555.147	9.1988	572.862	8.61241	593.215		0.26	521.569	9.598	705.814	10.8846	578.203	10.709	581.282	10.4695	586.284	10.0278	595.617	0.42	-79.8162	7.944	76.0824	11.0649	584.79	10.9282	587.492	10.6708	592.918	10.1764
	0.77333	-171.028	59.68	340.941		0.22857	-150.127	12.8848	84.2638	9.91547	556.589	9.26239	574.321	8.6732	594.691	0.33571	-163.829	12.931	86.3191	9.89593	555.529	9.24007	573.268	8.65032	593.649		0.217333	521.614	9.5847	705.751	10.9313	578.534	10.7552	581.617	10.515	586.626	10.0717	595.972	0.404	-79.7857	7.95733	76.0295	11.1119	585.145	10.9748	587.85	10.7167	593.284	10.2207
	0.79048	-170.96	59.6657	340.871		0.25762	-150.085	12.8605	84.2267	9.96007	556.974	9.3039	574.731	8.71137	595.129	0.36429	-163.773	12.9333	86.2724	9.94046	555.91	9.28145	573.674	8.68834	594.083		0.185333	521.655	9.5347	705.694	10.9781	578.866	10.8015	581.953	10.5605	586.968	10.1156	596.328	0.410667	-79.7752	7.946	75.9848	11.1589	585.499	11.0215	588.208	10.7626	593.649	10.2651
	0.81429	-170.893	59.6709	340.815		0.2681	-150.089	12.8543	84.2019	10.0048	557.36	9.3455	575.141	8.74965	595.568	0.38095	-163.728	12.9562	86.2233	9.98507	556.292	9.32294	574.08	8.72648	594.517		0.207333	521.709	9.508	705.624	11.0249	579.197	10.8478	582.288	10.606	587.311	10.1596	596.683	0.396	-79.7452	7.92933	75.9243	11.206	585.853	11.0683	588.566	10.8086	594.014	10.3095
	0.83667	-170.831	59.6609	340.757		0.29905	-150.057	12.8338	84.1457	10.0495	557.746	9.38721	575.551	8.78806	596.006	0.39905	-163.677	12.9024	86.1733	10.0298	556.673	9.36453	574.486	8.76473	594.951		0.234667	521.753	9.502	705.566	11.0718	579.528	10.8942	582.624	10.6517	587.653	10.2036	597.038	0.440667	-79.7247	7.88333	75.8938	11.2532	586.207	11.1151	588.924	10.8547	594.379	10.3541
	0.8819	-170.771	59.6514	340.698		0.35333	-150.057	12.831	84.1148	10.0944	558.132	9.42902	575.962	8.82657	596.445	0.41048	-163.637	12.9205	86.1243	10.0746	557.055	9.40623	574.892	8.80311	595.385		0.273333	521.792	9.518	705.523	11.1187	579.859	10.9407	582.96	10.6974	587.995	10.2478	597.393	0.479333	-79.7214	7.93067	75.8671	11.3004	586.562	11.1619	589.282	10.9008	594.745	10.3986
	0.92762	-170.726	59.661	340.692		0.37524	-150.047	12.8343	84.0943	10.1394	558.518	9.47094	576.372	8.8652	596.883	0.41571	-163.575	12.9319	86.0938	10.1194	557.436	9.44804	575.298	8.84159	595.819		0.3	521.808	9.5513	705.511	11.1657	580.191	10.9872	583.295	10.7432	588.338	10.292	597.748	0.476	-79.6962	7.95	75.8519	11.3477	586.916	11.2089	589.64	10.947	595.11	10.4433
	0.94	-170.638	59.6562	340.651		0.38667	-150.04	12.8348	84.061	10.1844	558.904	9.51296	576.782	8.90394	597.321	0.41857	-163.509	12.9462	86.0633	10.1644	557.818	9.48995	575.704	8.88019	596.253		0.223333	521.878	9.5573	705.502	11.2128	580.522	11.0338	583.631	10.789	588.68	10.3363	598.103	0.482667	-79.6957	7.96133	75.8314	11.395	587.27	11.2558	589.998	10.9933	595.475	10.4881
	0.95333	-170.575	59.6533	340.63		0.37238	-150.035	12.8624	83.9933	10.2295	559.29	9.55509	577.193	8.9428	597.76	0.38095	-163.45	12.9862	86.0076	10.2095	558.199	9.53196	576.11	8.9189	596.688		0.229333	521.921	9.5507	705.497	11.2599	580.853	11.0805	583.966	10.8349	589.022	10.3807	598.458	0.481333	-79.6957	7.96133	75.8214	11.4424	587.625	11.3029	590.356	11.0396	595.841	10.5329
	0.97238	-170.518	59.6667	340.63		0.39524	-150.002	12.8781	83.9305	10.2747	559.675	9.59731	577.603	8.98177	598.198	0.38238	-163.391	13.0071	85.9648	10.2546	558.581	9.57408	576.516	8.95773	597.122		0.235333	521.954	9.5307	705.466	11.3071	581.185	11.1272	584.302	10.8809	589.364	10.4252	598.813	0.51	-79.6905	7.96133	75.7905	11.4898	587.979	11.3499	590.714	11.086	596.206	10.5778
	0.95857	-170.481	59.639	340.606		0.39952	-149.946	12.9043	83.86	10.32	560.061	9.63965	578.013	9.02086	598.636	0.3719	-163.334	13.0271	85.909	10.2998	558.963	9.61631	576.922	8.99667	597.556		0.204667	522.031	9.502	705.451	11.3543	581.516	11.174	584.637	10.927	589.707	10.4698	599.168	0.50333	-79.6595	7.91933	75.7752	11.5372	588.333	11.3971	591.072	11.1324	596.571	10.6228
	0.95333	-170.4	59.6314	340.59		0.43286	-149.935	12.9119	83.8105	10.3654	560.447	9.68209	578.423	9.06006	599.075	0.36571	-163.306	13.0124	85.8781	10.3452	559.344	9.65863	577.328	9.03573	597.99		0.244667	522.092	9.46067	705.453	11.4016	581.847	11.2208	584.973	10.9731	590.049	10.5144	599.523	0.57667	-79.6519	7.91133	75.7448	11.5848	588.688	11.4443	591.43	11.1789	596.937	10.6678
	0.93857	-170.345	59.6376	340.558		0.44952	-149.901	12.8948	83.769	10.4109	560.833	9.72462	578.834	9.09937	599.513	0.34381	-163.261	13.0233	85.8276	10.3906	559.726	9.70106	577.734	9.0749	598.424		0.366	522.174	9.462	705.469	11.4489	582.178	11.2677	585.308	11.0193	590.391	10.5591	599.879	0.63867	-79.5986	7.89	75.7076	11.6323	589.042	11.4915	591.788	11.2255	597.302	10.7129
	0.91857	-170.269	59.6419	340.542		0.42619	-149.85	12.9248	83.7405	10.4564	561.219	9.76726	579.244	9.13879	599.952	0.32524	-163.211	13.0281	85.7967	10.436	560.107	9.74359	578.139	9.11418	598.858		0.479333	522.251	9.472	705.437	11.4963	582.51	11.3146	585.644	11.0655	590.733	10.6039	600.234	0.64	-79.5838	7.906	75.69	11.6799	589.396	11.5388	592.146	11.2721	597.667	10.7581
	0.87667	-170.216	59.6405	340.501		0.42238	-149.825	12.911	83.6781	10.5021	561.605	9.81001	579.654	9.17833	600.39	0.33333	-163.165	12.9719	85.721	10.4816	560.489	9.78623	578.545	9.15358	599.292		0.448	522.336	9.43467	705.385	11.5437	582.841	11.3616	585.98	11.1118	591.076	10.6488	600.589	0.61733	-79.5914	7.868	75.6667	11.7276	589.751	11.5861	592.504	11.3188	598.033	10.8034
	0.89619	-170.177	59.631	340.46		0.41571	-149.784	12.9124	83.6286	10.5478	561.991	9.85285	580.065	9.21798	600.828	0.34238	-163.108	12.9705	85.7086	10.5273	560.87	9.82896	578.951	9.19309	599.726		0.53067	522.408	9.44667	705.345	11.5912	583.172	11.4087	586.315	11.1582	591.418	10.6937	600.944	0.58933	-79.561	7.85867	75.6133	11.7753	590.105	11.6335	592.862	11.3655	598.398	10.8487
	0.88905	-170.142	59.6595	340.426		0.37048	-149.762	12.8971	83.59	10.5936	562.376	9.89579	580.475	9.25774	601.267	0.40238	-163.057	12.9571	85.6629	10.573	561.252	9.87181	579.357	9.23272	600.16		0.57533	522.494	9.37867	705.303	11.6388	583.504	11.4558	586.651	11.2046	591.76	10.7388	601.299	0.59667	-79.5409	7.82867	75.5829	11.823	590.459	11.681	593.22	11.4123	598.763	10.8942
	0.85	-170.104	59.6419	340.353		0.38476	-149.707	12.8814	83.5276	10.6395	562.762	9.93884	580.885	9.29762	601.705	0.39905	-162.998	12.9295	85.5881	10.6188	561.633	9.91474	579.763	9.27246	600.594		0.57333	522.574	9.39333	705.266	11.6863	583.835	11.5029	586.986	11.2511	592.103	10.7839	601.654	0.62733	-79.4281	7.82867	75.5676	11.8709	590.814	11.7285	593.578	11.4592	599.129	10.9396
	0.85476	-170.067	59.631	340.296		0.39429	-149.66	12.8971	83.47	10.6854	563.148	9.98198	581.295	9.33761	602.143	0.40524	-162.962	12.9262	85.539	10.6647	562.015	9.95779	580.169	9.3123	601.028		0.56267	522.624	9.39933	705.214	11.734	584.166	11.5502	587.322	11.2977	592.445	10.829	602.009	0.648	-79.3976	7.812	75.5676	11.9187	591.168	11.776	593.936	11.5061	599.494	10.9852
	0.87476	-170.014	59.6114	340.275		0.40095	-149.618	12.8871	83.4386	10.7315	563.534	10.0252	581.706	9.37771	602.582	0.40905	-162.957	12.92	85.4786	10.7107	562.396	10.0009	580.575	9.35227	601.462		0.59667	522.662	9.39	705.174	11.7817	584.497	11.5975	587.657	11.3443	592.787	10.8743	602.364	0.61733	-79.3581	7.78267	75.5133	11.9666	591.522	11.8236	594.294	11.5531	599.859	11.0308
	0.87	-169.972	59.5929	340.228		0.40905	-149.587	12.8667	83.4014	10.7776	563.92	10.0686	582.116	9.41792	603.02	0.42	-162.93	12.9024	85.4376	10.7568	562.778	10.0442	580.981	9.39235	601.896		0.59733	522.727	9.36667	705.124	11.8294	584.829	11.6448	587.993	11.391	593.129	10.9196	602.719	0.59133	-79.3276	7.79	75.4829	12.0145	591.877	11.8713	594.652	11.6001	600.225	11.0765
	0.82952	-169.97	59.5771	340.198		0.4	-149.55	12.8529	83.321	10.8238	564.306	10.112	582.526	9.45825	603.459	0.43714	-162.928	12.8929	85.4076	10.803	563.159	10.0875	581.387	9.43253	602.33		0.60267	522.784	9.34267	705.066	11.8772	585.16	11.6922	588.329	11.4378	593.472	10.965	603.074	0.54467	-79.289	7.75867	75.4371	12.0625	592.231	11.919	595.01	11.6472	600.59	11.1223
	0.82571	-169.939	59.5743	340.153		0.39952	-149.483	12.8405	83.2595	10.8701	564.692	10.1556	582.937	9.49868	603.897	0.44619	-162.912	12.87	85.3419	10.8492	563.541	10.131	581.793	9.47284	602.764		0.64333	522.841	9.31467	705.021	11.9251	585.491	11.7396	588.664	11.4846	593.814	11.0105	603.43	0.55133	-79.2438	7.76533	75.3986	12.1106	592.585	11.9667	595.368	11.6944	600.955	11.1681
	0.84524	-169.911	59.5681	340.121		0.37857	-149.431	12.8524	83.2038	10.9165	565.077	10.1992	583.347	9.53923	604.335	0.40571	-162.922	12.8881	85.29	10.8955	563.923	10.1745	582.199	9.51324	603.198		0.66667	522.905	9.302	704.98	11.973	585.823	11.7872	589	11.5315	594.156	11.0561	603.785	0.554	-79.2214	7.75333	75.3629	12.1586	592.94	12.0145	595.726	11.7416	601.32	11.2141
	0.84905	-169.877	59.5567	340.094		0.34429	-149.35	12.8405	83.1419	10.9629	565.463	10.2429	583.757	9.57989	604.774	0.38762	-162.933	12.869	85.24	10.9419	564.304	10.2181	582.605	9.55377	603.632		0.65067	522.936	9.292	704.912	12.0209	586.154	11.8347	589.335	11.5784	594.498	11.1017	604.14	0.55733	-79.1829	7.738	75.3067	12.2068	593.294	12.0624	596.084	11.7888	601.686	11.26
	0.88381	-169.822	59.5724	340.06		0.31667	-149.311	12.8362	83.1176	11.0094	565.849	10.2868	584.167	9.62066	605.212	0.4	-162.924	12.869	85.1857	10.9884	564.686	10.2619	583.011	9.59441	604.066		0.68533	522.988	9.29	704.85	12.0689	586.485	11.8823	589.671	11.6254	594.841	11.1474	604.495	0.55467	-79.1443	7.75267	75.2348	12.2549	593.648	12.1103	596.442	11.8362	602.051	11.3061
	0.8619	-169.772	59.5543	339.982		0.29333	-149.243	12.8438	83.0995	11.056	566.235	10.3307	584.578	9.66154	605.65	0.37905	-162.896	12.8471	85.1224	11.0349	565.067	10.3057	583.417	9.63515	604.501		0.69467	523.007	9.282	704.815	12.1169	586.816	11.93	590.006	11.6725	595.183	11.1932	604.85	0.485333	-79.1214	7.78267	75.1743	12.3031	594.003	12.1582	596.8	11.8835	602.416	11.3522
	0.83667	-169.752	59.5281	339.881		0.28952	-149.19	12.8386	83.0833	11.1027	566.621	10.3748	584.988	9.70253	606.089	0.34619	-162.845	12.8224	85.0595	11.0815	565.449	10.3497	583.823	9.67601	604.935		0.62667	523.069	9.328	704.709	12.165	587.148	11.9777	590.342	11.7196	595.525	11.239	605.205	0.409333	-79.1067	7.80533	75.0833	12.3514	594.357	12.2062	597.158	11.931	602.782	11.3984
	0.81571	-169.738	59.5224	339.821		0.29048	-149.129	12.8214	83.0605	11.1495	567.007	10.4189	585.398	9.74363	606.527	0.35905	-162.807	12.7862	84.9657	11.1283	565.83	10.3937	584.229	9.71698	605.369		0.55933	523.093	9.30733	704.637	12.2132	587.479	12.0255	590.677	11.7668	595.868	11.285	605.56	0.416	-79.0462	7.75267	74.9971	12.3997	594.711	12.2543	597.516	11.9784	603.147	11.4446
	0.81143	-169.693	59.5152	339.746		0.29571	-149.089	12.8076	83.0514	11.1963	567.393	10.4631	585.809	9.78484	606.966	0.34524	-162.722	12.7533	84.8976	11.175	566.212	10.4378	584.635	9.75807	605.803		0.61467	523.146	9.308	704.554	12.2613	587.81	12.0733	591.013	11.8141	596.21	11.331	605.915	0.412667	-78.9995	7.77333	74.9209	12.448	595.066	12.3023	597.874	12.026	603.512	11.491
	0.80286	-169.656	59.5009	339.665		0.28381	-149.047	12.7881	83.0519	11.2432	567.778	10.5074	586.219	9.82616	607.404	0.35857	-162.669	12.7252	84.8286	11.2219	566.593	10.4821	585.041	9.79926	606.237		0.57533	523.191	9.28133	704.48	12.3096	588.142	12.1212	591.349	11.8614	596.552	11.377	606.27	0.452	-78.9181	7.82533	74.8605	12.4964	595.42	12.3505	598.232	12.0736	603.878	11.5374
	0.80333	-169.569	59.4857	339.604		0.27667	-149.029	12.77	83.0776	11.2902	568.164	10.5518	586.629	9.86759	607.842	0.37571	-162.632	12.6871	84.7538	11.2688	566.975	10.5264	585.447	9.84056	606.671		0.546	523.209	9.33333	704.388	12.3579	588.473	12.1691	591.684	11.9087	596.894	11.4232	606.625	0.498667	-78.85	7.81533	74.7638	12.5448	595.774	12.3986	598.59	12.1212	604.243	11.5838
	0.8281	-169.504	59.471	339.528		0.30619	-149.001	12.7562	83.0652	11.3373	568.55	10.5964	587.039	9.90912	608.281	0.37714	-162.573	12.6752	84.6909	11.3159	567.356	10.5708	585.853	9.88197	607.105		0.52533	523.24	9.31067	704.297	12.4062	588.804	12.2171	592.02	11.9561	597.237	11.4694	606.981	0.494667	-78.7657	7.812	74.6976	12.5933	596.129	12.4469	598.948	12.1689	604.608	11.6303
	0.82143	-169.439	59.459	339.486		0.31143	-148.996	12.7662	83.0224	11.3844	568.936	10.641	587.45	9.95077	608.719	0.40857	-162.496	12.6776	84.6252	11.363	567.738	10.6153	586.259	9.92349	607.539		0.58067	523.243	9.29067	704.233	12.4546	589.135	12.2651	592.355	12.0036	597.579	11.5157	607.336	0.462667	-78.7119	7.81933	74.631	12.6418	596.483	12.4951	599.306	12.2167	604.974	11.6769
	0.84429	-169.408	59.4476	339.438		0.34238	-149.002	12.7305	82.9829	11.4316	569.322	10.6857	587.86	9.99253	609.157	0.42143	-162.424	12.6743	84.5419	11.4101	568.119	10.6599	586.665	9.96512	607.973		0.582	523.251	9.31734	704.194	12.503	589.467	12.3132	592.691	12.0512	597.921	11.562	607.691	0.464667	-78.6505	7.85467	74.5595	12.6904	596.837	12.5435	599.664	12.2645	605.339	11.7236
	0.85714	-169.389	59.4486	339.392		0.35667	-148.953	12.7114	82.9457	11.4789	569.708	10.7304	588.27	10.0344	609.596	0.40667	-162.342	12.6843	84.5176	11.4574	568.501	10.7046	587.071	10.0069	608.407		0.58467	523.25	9.34667	704.169	12.5514	589.798	12.3613	593.026	12.0987	598.264	11.6084	608.046	0.443333	-78.5819	7.81133	74.4843	12.739	597.192	12.5918	600.022	12.3123	605.704	11.7703
	0.86333	-169.37	59.4376	339.352		0.37143	-148.936	12.711	82.9019	11.5263	570.094	10.7753	588.681	10.0764	610.034	0.39381	-162.28	12.6605	84.4362	11.5047	568.883	10.7494	587.477	10.0487	608.841		0.55467	523.294	9.342	704.134	12.5999	590.129	12.4095	593.362	12.1464	598.606	11.6549	608.401	0.466	-78.521	7.81133	74.4338	12.7876	597.546	12.6402	600.38	12.3602	606.07	11.8171
	0.86952	-169.34	59.4138	339.27		0.41	-148.901	12.7086	82.8524	11.5737	570.479	10.8203	589.091	10.1185	610.473	0.37143	-162.237	12.6605	84.3943	11.5521	569.264	10.7943	587.883	10.0907	609.275		0.552	523.311	9.37333	704.123	12.6485	590.46	12.4577	593.697	12.1941	598.948	11.7015	608.756	0.446667	-78.45	7.758	74.3424	12.8363	597.9	12.6887	600.738	12.4082	606.435	11.8639
	0.87	-169.321	59.4019	339.24		0.3819	-148.862	12.6905	82.79	11.6212	570.865	10.8654	589.501	10.1606	610.911	0.3919	-162.187	12.6514	84.3748	11.5996	569.646	10.8393	588.289	10.1327	609.709		0.52933	523.32	9.37933	704.079	12.6971	590.792	12.506	594.033	12.2419	599.29	11.7481	609.111	0.413333	-78.4095	7.794	74.2505	12.885	598.254	12.7372	601.096	12.4562	606.8	11.9109
	0.91381	-169.324	59.3838	339.22		0.36905	-148.811	12.6552	82.7543	11.6688	571.251	10.9106	589.911	10.2029	611.349	0.36619	-162.136	12.6543	84.35	11.6471	570.027	10.8844	588.695	10.1749	610.143		0.57133	523.36	9.392	704.071	12.7457	591.123	12.5543	594.369	12.2897	599.633	11.7948	609.466	0.382667	-78.3181	7.80533	74.1895	12.9337	598.609	12.7857	601.454	12.5043	607.166	11.9578
	0.89571	-169.307	59.3767	339.215		0.38333	-148.774	12.6362	82.7171	11.7164	571.637	10.9558	590.322	10.2453	611.788	0.33333	-162.061	12.6552	84.3357	11.6947	570.409	10.9296	589.101	10.2172	610.577		0.56933	523.389	9.38533	704.032	12.7944	591.454	12.6027	594.704	12.3376	599.975	11.8416	609.821	0.368667	-78.2462	7.786	74.1519	12.9825	598.963	12.8343	601.812	12.5524	607.531	12.0049
	0.89524	-169.275	59.3738	339.198		0.39	-148.723	12.6452	82.6924	11.7642	572.023	11.0012	590.732	10.2879	612.226	0.30095	-162.02	12.6705	84.3019	11.7424	570.79	10.9749	589.507	10.2596	611.011		0.52467	523.43	9.37933	703.99	12.8431	591.786	12.6511	595.04	12.3855	600.317	11.8884	610.176	0.370667	-78.1924	7.72733	74.1367			12.8829	602.17	12.6005	607.896	12.052
	0.9081	-169.233	59.3586	339.176		0.41714	-148.68	12.671	82.6543	11.812	572.409	11.0466	591.142	10.3305	612.665	0.28667	-161.973	12.6952	84.2629	11.7902	571.172	11.0202	589.912	10.3021	611.445		0.52733	523.459	9.342	703.979	12.8919	592.117	12.6996	595.375	12.4335	600.659	11.9353	610.532	0.372	-78.1162	7.73467	74.1138			12.9316	602.528	12.6488	608.261	12.0992
	0.91048	-169.17	59.3524	339.157		0.43524	-148.647	12.6595	82.6105	11.8598	572.795	11.0921	591.553	10.3732	613.103	0.27381	-161.94	12.6943	84.2467	11.838	571.553	11.0657	590.318	10.3447	611.879		0.50267	523.46	9.33533	703.947	12.9407	592.448	12.7481	595.711	12.4815	601.002	11.9823	610.887	0.402667	-78.0619	7.75533	74.0833			12.9803	602.886	12.697	608.627	12.1464
	0.91667	-169.121	59.34	339.133		0.45476	-148.621	12.6319	82.5543	11.9078	573.18	11.1378	591.963	10.416	613.541	0.32571	-161.855	12.6576	84.2043	11.8859	571.935	11.1112	590.724	10.3874	612.314		0.454	523.474	9.34533	703.92	12.9896	592.779	12.7967	596.046	12.5296	601.344	12.0293	611.242	0.452667	-77.9924	7.736	74.0576					12.7453	608.992	12.1937
	0.9081	-169.071	59.3238	339.104		0.45286	-148.584	12.629	82.4924	11.9558	573.566	11.1835	592.373	10.459	613.98	0.34667	-161.816	12.6457	84.1852	11.9339	572.316	11.1569	591.13	10.4302	612.748		0.476667	523.511	9.334	703.955			12.8453	596.382	12.5778	601.686	12.0764	611.597	0.451333	-77.9233	7.702	74.0676					12.7937	609.357	12.241
	0.85619	-169.062	59.2971	339.062		0.45095	-148.518	12.6338	82.4362	12.0038	573.952	11.2293	592.783	10.502	614.418	0.33714	-161.766	12.6471	84.1457	11.9819	572.698	11.2026	591.536	10.4731	613.182		0.482	523.542	9.30467	703.94			12.894	596.717	12.626	602.029	12.1236	611.952	0.457333	-77.8319	7.71667	74.0676					12.8421	609.723	12.2884
	0.8481	-169.029	59.2795	339.033		0.43524	-148.46	12.61	82.3857	12.052	574.338	11.2752	593.194	10.5452	614.856	0.37714	-161.699	12.6229	84.121	12.03	573.079	11.2484	591.942	10.5162	613.616		0.51067	523.586	9.31533	703.906			12.9427	597.053	12.6742	602.371	12.1708	612.307	0.484	-77.7405	7.718	74.0671					12.8905	610.088	12.3359
	0.8419	-168.954	59.2652	339.011		0.41524	-148.424	12.5876	82.329	12.1002	574.724	11.3211	593.604	10.5884	615.295	0.43286	-161.679	12.6257	84.0652	12.0782	573.461	11.2943	592.348	10.5593	614.05		0.451333	523.595	9.314	703.9			12.9914	597.389	12.7225	602.713	12.2181	612.662	0.50333	-77.6638	7.72867	74.0967					12.9391	610.453	12.3835
	0.85524	-168.905	59.2829	338.993		0.40714	-148.374	12.5867	82.2666	12.1485	575.11	11.3672	594.014	10.6318	615.733	0.4481	-161.647	12.6071	84.0529	12.1265	573.843	11.3403	592.754	10.6026	614.484		0.402	523.635	9.25733	703.865					12.7709	603.055	12.2655	613.017	0.5	-77.6024	7.744	74.0809					12.9876	610.819	12.4311
	0.84952	-168.856	59.2729	338.963		0.40286	-148.32	12.5605	82.2066	12.1968	575.496	11.4134	594.425	10.6752	616.172	0.4619	-161.647	12.61	84.0095	12.1748	574.224	11.3864	593.16	10.6459	614.918		0.386667	523.651	9.198	703.858					12.8193	603.398	12.3129	613.372	0.496	-77.5462	7.72133	74.0581							12.4787
	0.82333	-168.838	59.2533	338.931		0.3819	-148.29	12.5452	82.1567	12.2452	575.882	11.4596	594.835	10.7188	616.61	0.45714	-161.62	12.6043	83.9662	12.2232	574.606	11.4326	593.566	10.6894	615.352		0.388667	523.662	9.2	703.845					12.8678	603.74	12.3605	613.727	0.51333	-77.51	7.72867	74.0271							12.5264
	0.85238	-168.81	59.2652	338.875		0.39571	-148.26	12.5162	82.0647	12.2937	576.267	11.506	595.245	10.7625	617.048	0.47429	-161.59	12.6152	83.96	12.2716	574.987	11.4788	593.972	10.7329	615.786		0.342	523.689	9.16467	703.83					12.9163	604.082	12.408	614.083	0.494	-77.5024	7.75933	73.9867							12.5742
	0.83381	-168.775	59.2571	338.842		0.35048	-148.217	12.5019	82.0086	12.3423	576.653	11.5524	595.655	10.8062	617.487	0.4719	-161.59	12.6519	83.9105	12.3202	575.369	11.5252	594.378	10.7766	616.22		0.356	523.706	9.13067	703.805					12.9649	604.425	12.4556	614.438	0.518	-77.4952	7.74	73.9538							12.6221
	0.83905	-168.739	59.26	338.784		0.32905	-148.153	12.4886	81.989	12.3909	577.039	11.5989	596.066	10.8501	617.925	0.46524	-161.593	12.611	83.8519	12.3688	575.75	11.5716	594.784	10.8204	616.654		0.332667	523.72	9.12733	703.724							12.5033	614.793	0.51267	-77.4809	7.72333	73.9233							12.67
	0.83714	-168.684	59.2538	338.735		0.32048	-148.087	12.49	81.9581	12.4396	577.425	11.6455	596.476	10.8941	618.363	0.46286	-161.609	12.5895	83.8019	12.4174	576.132	11.6182	595.19	10.8643	617.088		0.314667	523.748	9.116	703.654							12.5511	615.148	0.52667	-77.4962	7.72	73.8824							12.7179
	0.81667	-168.624	59.2262	338.692		0.32143	-148.059	12.4914	81.9452	12.4883	577.811	11.6921	596.886	10.9382	618.802	0.47429	-161.583	12.5957	83.7605	12.4662	576.513	11.6648	595.596	10.9082	617.522		0.296667	523.776	9.11667	703.594							12.5989	615.503	0.504	-77.4957	7.75133	73.821							12.7659
	0.82905	-168.568	59.2114	338.641		0.3419	-148.008	12.4443	81.9452	12.5372	578.197	11.7389	597.297	10.9824	619.24	0.49905	-161.523	12.5595	83.7076	12.5149	576.895	11.7115	596.002	10.9523	617.956		0.252667	523.773	9.11467	703.534							12.6468	615.858	0.514	-77.4881	7.72467	73.7795							12.814
	0.8419	-168.512	59.2138	338.596		0.30238	-147.951	12.4357	81.9447	12.586	578.583	11.7858	597.707	11.0267	619.679	0.48905	-161.482	12.5329	83.6581	12.5638	577.276	11.7583	596.408	10.9965	618.39		0.281333	523.785	9.06067	703.492							12.6947	616.213	0.475333	-77.4872	7.72333	73.7486							12.8621
	0.84333	-168.437	59.2171	338.544		0.32095	-147.889	12.4286	81.9571	12.635	578.968	11.8327	598.117	11.0711	620.117	0.50286	-161.448	12.5352	83.6105	12.6127	577.658	11.8051	596.814	11.0408	618.824		0.304	523.829	9.03467	703.455							12.7427	616.568	0.4	-77.4562	7.7	73.7338							12.9103
	0.80571	-168.355	59.2267	338.489		0.33238	-147.825	12.4157	81.9681	12.684	579.354	11.8797	598.527	11.1156	620.555	0.50476	-161.407	12.5219	83.5614	12.6617	578.039	11.8521	597.22	11.0852	619.258		0.31	523.879	9.008	703.395							12.7908	616.923	0.364	-77.4152	7.68	73.6924							12.9585
	0.81714	-168.3	59.2481	338.453		0.28667	-147.762	12.3929	81.949	12.7331	579.74	11.9268	598.938	11.1602	620.994	0.50429	-161.39	12.5081	83.501	12.7108	578.421	11.8991	597.626	11.1297	619.693		0.304667	523.916	9.028	703.366							12.8389	617.278	0.323333	-77.3976	7.652	73.6691
	0.82381	-168.259	59.25	338.429		0.28476	-147.712	12.3695	81.8986	12.7822	580.126	11.974	599.348	11.2049	621.432	0.50571	-161.342	12.4852	83.4638	12.7599	578.803	11.9463	598.032	11.1743	620.127		0.336	523.96	9.028	703.336							12.8871	617.634	0.295333	-77.3519	7.62533	73.6152
	0.84286	-168.209	59.2495	338.384		0.29286	-147.666	12.3381	81.8552	12.8314	580.512	12.0213	599.758	11.2497	621.87	0.50524	-161.293	12.4686	83.4448	12.8091	579.184	11.9935	598.438	11.219	620.561		0.349333	524.007	8.994	703.292							12.9353	617.989	0.319333	-77.329	7.62	73.5767
	0.84048	-168.189	59.2457	338.34		0.30238	-147.615	12.3162	81.811	12.8807	580.898	12.0686	600.169	11.2946	622.309	0.52857	-161.253	12.4667	83.3943	12.8583	579.566	12.0408	598.844	11.2638	620.995		0.359333	524.059	9.01067	703.274							12.9836	618.344	0.316667	-77.2962	7.60933	73.5381
	0.82714	-168.163	59.2457	338.316		0.31238	-147.565	12.2781	81.7672	12.93	581.284	12.1161	600.579	11.3396	622.747	0.50143	-161.228	12.4605	83.3757	12.9076	579.947	12.0882	599.25	11.3087	621.429		0.350667	524.109	9.06733	703.216									0.317333	-77.2662	7.63067	73.4924
	0.83	-168.137	59.2519	338.263		0.32857	-147.52	12.261	81.7352	12.9794	581.669	12.1636	600.989	11.3847	623.186	0.50333	-161.16	12.4638	83.3448	12.957	580.329	12.1356	599.656	11.3537	621.863		0.384667	524.157	9.062	703.138									0.321333	-77.2309	7.61	73.431
	0.85714	-168.1	59.25	338.214		0.36048	-147.489	12.2462	81.6919	13.0288	582.055	12.2112	601.399	11.4299	623.624	0.51333	-161.127	12.4581	83.3205	13.0065	580.71	12.1832	600.062	11.3988	622.297		0.396667	524.214	9.11667	703.087									0.346	-77.2181	7.632	73.38
	0.8719	-168.088	59.2452	338.155		0.3719	-147.438	12.2319	81.6238	13.0783	582.441	12.2589	601.81	11.4752	624.062	0.49905	-161.116	12.479	83.2957	13.056	581.092	12.2308	600.468	11.444	622.731		0.347333	524.277	9.16867	703.065									0.357333	-77.1824	7.61933	73.3191
	0.8881	-168.078	59.2538	338.096		0.41143	-147.387	12.2395	81.5681	13.1279	582.827	12.3066	602.22	11.5206	624.501	0.47714	-161.092	12.4819	83.2814	13.1055	581.473	12.2785	600.874	11.4893	623.165		0.376	524.304	9.17667	703.047									0.351333	-77.1571	7.62133	73.2586
	0.9019	-168.06	59.2276	338.046		0.40619	-147.339	12.2514	81.5434	13.1775	583.213	12.3545	602.63	11.5661	624.939	0.45762	-161.055	12.5005	83.2629	13.1551	581.855	12.3263	601.279	11.5347	623.599		0.378	524.372	9.17267	703.046									0.327333	-77.0957	7.62533	73.1981
	0.92429	-168.043	59.2133	338.011		0.40952	-147.301	12.2695	81.5005	13.2272	583.599	12.4024	603.041	11.6117	625.377	0.44429	-161.019	12.5033	83.2567	13.2048	582.236	12.3742	601.685	11.5802	624.033		0.369333	524.439	9.17333	703.022									0.349333	-77.0348	7.60467	73.1519
	0.97286	-167.993	59.2176	337.986		0.42286	-147.239	12.2919	81.4262	13.277	583.985	12.4504	603.451	11.6573	625.816	0.41571	-160.994	12.5019	83.2419	13.2546	582.618	12.4221	602.091	11.6258	624.467		0.368667	524.489	9.168	703.01									0.334667	-76.9686	7.64133	73.1067
	0.95857	-167.969	59.1948	337.983		0.41048	-147.17	12.2957	81.3638	13.3268	584.37	12.4985	603.861	11.7031	626.254	0.38	-160.962	12.4933	83.2043	13.3044	582.999	12.4702	602.497	11.6715	624.901		0.345333	524.569	9.19667	702.998									0.333333	-76.9148	7.64067	73.0681
	0.96143	-167.955	59.1819	337.954		0.41238	-147.097	12.3076	81.2957	13.3766	584.756	12.5467	604.271	11.749	626.693	0.3381	-160.93	12.4757	83.18	13.3542	583.381	12.5183	602.903	11.7173	625.335		0.357333	524.63	9.17667	702.986									0.356667	-76.8814	7.69667	73.0448
	0.95191	-167.91	59.1476	337.937		0.3981	-147.058	12.3086	81.2338	13.4266	585.142	12.5949	604.682	11.795	627.131	0.31571	-160.879	12.5	83.1719	13.4041	583.763	12.5665	603.309	11.7632	625.769		0.339333	524.69	9.18933	703.012									0.352	-76.8252	7.68533	73.0271
	0.97381	-167.89	59.1186	337.902		0.38619	-147.007	12.3095	81.1595	13.4766	585.528	12.6432	605.092	11.8411	627.569	0.32238	-160.796	12.52	83.1495	13.4541	584.144	12.6148	603.715	11.8092	626.203		0.381333	524.762	9.20333	703.023									0.34	-76.7562	7.73	72.9967
	0.98524	-167.862	59.091	337.866		0.37143	-146.95	12.3076	81.0667	13.5266	585.914	12.6916	605.502	11.8873	628.008	0.29667	-160.745	12.5138	83.0976	13.5042	584.526	12.6631	604.121	11.8553	626.637		0.349333	524.835	9.18733	703.018									0.308	-76.6952	7.75733	72.9814
	0.95667	-167.817	59.0743	337.816		0.34095	-146.903	12.3233	80.9733	13.5767	586.3	12.7401	605.913	11.9336	628.446	0.25381	-160.731	12.5243	83.069	13.5543	584.907	12.7116	604.527	11.9015	627.071		0.332	524.911	9.22	703.02									0.256667	-76.641	7.76067	72.9362
	0.94619	-167.769	59.0724	337.778		0.36762	-146.874	12.3048	80.8805	13.6269	586.686	12.7886	606.323	11.9799	628.884	0.26048	-160.683	12.5433	83.0381	13.6044	585.289	12.7601	604.933	11.9478	627.506		0.345333	524.978	9.222	703.005									0.249333	-76.5805	7.74267	72.9057
	0.95857	-167.727	59.0481	337.737		0.36524	-146.856	12.311	80.8057	13.6771	587.071	12.8373	606.733	12.0264	629.323	0.23238	-160.627	12.5352	82.98	13.6546	585.67	12.8087	605.339	11.9942	627.94		0.353333	525.031	9.15467	703									0.252667	-76.5605	7.74733	72.8443
	0.93	-167.691	59.0443	337.686		0.38143	-146.858	12.3271	80.7014	13.7273	587.457	12.886	607.143	12.073	629.761	0.2319	-160.589	12.5448	82.929	13.7049	586.052	12.8573	605.745	12.0407	628.374		0.348667	525.078	9.136	702.999									0.232667	-76.54	7.782	72.7938
	0.93524	-167.646	59.0262	337.613		0.42952	-146.852	12.33	80.6333	13.7777	587.843	12.9348	607.554	12.1196	630.2	0.23476	-160.551	12.5424	82.8838	13.7552	586.433	12.9061	606.151	12.0873	628.808		0.472	525.097	9.068	702.982									0.23	-76.5019	7.74867	72.7629
	0.92524	-167.585	59.0224	337.532		0.41952	-146.82	12.3552	80.5719	13.8281	588.229	12.9836	607.964	12.1664	630.638	0.25333	-160.525	12.5338	82.8281	13.8056	586.815	12.9549	606.557	12.1339	629.242		0.53333	525.116	9.02333	702.967									0.228667	-76.4557	7.804	72.74
	0.94381	-167.547	59.0133	337.474		0.3981	-146.774	12.3586	80.5219	13.8785	588.615	13.0326	608.374	12.2132	631.076	0.25238	-160.478	12.5157	82.7705	13.8561	587.196	13.0038	606.963	12.1807	629.676		0.50467	525.118	8.99533	702.969									0.234	-76.4405	7.822	72.6791
	0.94571	-167.51	59.0067	337.419		0.38238	-146.757	12.3848	80.4976	13.929	589.001	13.0816	608.785	12.2602	631.515	0.22143	-160.41	12.5229	82.7295	13.9066	587.578	13.0528	607.369	12.2276	630.11		0.56733	525.142	9.00533	702.896									0.222	-76.42	7.838	72.6105
	0.94667	-167.472	59.0067	337.35		0.40238	-146.752	12.4462	80.4629	13.9795	589.387	13.1307	609.195	12.3072	631.953	0.2	-160.36	12.561	82.699	13.9571	587.959	13.1018	607.775	12.2745	630.544		0.578	525.146	9.00267	702.841									0.212	-76.3662	7.84467	72.5724
	0.97619	-167.434	58.9776	337.328		0.38	-146.736	12.4395	80.4362	14.0301	589.772	13.1798	609.605	12.3543	632.391	0.20095	-160.303	12.5833	82.6438	14.0077	588.341	13.151	608.181	12.3216	630.978		0.594	525.14	9.01933	702.782									0.222667	-76.34	7.834	72.5119
	0.9681	-167.396	58.9681	337.313		0.37	-146.68	12.4462	80.41	14.0808	590.158	13.2291	610.015	12.4016	632.83	0.2	-160.246	12.5829	82.5876	14.0584	588.723	13.2002	608.587	12.3688	631.412		0.66533	525.14	9.01733	702.732									0.246667	-76.33	7.868	72.471
	0.97429	-167.357	58.9795	337.304		0.37476	-146.655	12.4529	80.3929	14.1315	590.544	13.2784	610.426	12.4489	633.268	0.19476	-160.199	12.5795	82.52	14.1091	589.104	13.2495	608.993	12.416	631.846		0.646	525.11	9.01067	702.656									0.225333	-76.32	7.84333	72.4195
	0.98905	-167.325	58.9695	337.285		0.35714	-146.582	12.461	80.3805	14.1823	590.93	13.3277	610.836	12.4963	633.707	0.18714	-160.141	12.59	82.4786	14.1599	589.486	13.2988	609.399	12.4633	632.28		0.66867	525.166	9.016	702.585									0.228	-76.2533	7.82133	72.3581
	0.98048	-167.285	58.9781	337.277		0.35286	-146.54	12.4333	80.3248	14.2331	591.316	13.3772	611.246	12.5438	634.145	0.21095	-160.105	12.5995	82.4533	14.2107	589.867	13.3482	609.805	12.5108	632.714		0.60333	525.179	8.98667	702.519									0.214667	-76.1924	7.78067	72.3267
	0.9581	-167.277	58.9705	337.259		0.32857	-146.486	12.4181	80.2743	14.284	591.702	13.4267	611.657	12.5914	634.583	0.23476	-160.052	12.5871	82.3967	14.2616	590.249	13.3977	610.211	12.5583	633.148		0.59333	525.211	8.99067	702.45									0.248	-76.1514	7.78	72.2967
	0.92143	-167.254	58.9633	337.241		0.30905	-146.446	12.399	80.2305	14.3349	592.088	13.4763	612.067	12.6391	635.022	0.30762	-160.007	12.6076	82.3543	14.3126	590.63	13.4473	610.617	12.6059	633.582		0.61933	525.269	8.98133	702.384									0.296	-76.121	7.752	72.2505
	0.9019	-167.203	58.9667	337.191		0.32238	-146.402	12.4081	80.2181	14.3859	592.473	13.526	612.477	12.6869	635.46	0.3281	-159.96	12.6067	82.3043	14.3636	591.012	13.497	611.023	12.6536	634.016		0.634	525.266	8.952	702.323									0.292667	-76.07	7.752	72.2276
	0.9	-167.148	58.9843	337.153		0.32286	-146.37	12.3795	80.1995	14.4369	592.859	13.5757	612.887	12.7347	635.898	0.3819	-159.878	12.579	82.2224	14.4146	591.393	13.5467	611.429	12.7014	634.45		0.636	525.318	8.95933	702.246									0.278	-76.009	7.72333	72.1971
	0.9019	-167.124	59.0019	337.103		0.36381	-146.329	12.3805	80.1376	14.488	593.245	13.6256	613.298	12.7827	636.337	0.39333	-159.818	12.569	82.1309	14.4657	591.775	13.5965	611.835	12.7493	634.884		0.64533	525.376	8.952	702.133									0.27	-75.9881	7.702	72.1433
	0.87952	-167.069	59.0067	337.051		0.3719	-146.278	12.3819	80.0938	14.5391	593.631	13.6754	613.708	12.8307	636.775	0.37524	-159.81	12.539	82.0567	14.5168	592.156	13.6463	612.241	12.7973	635.319		0.59067	525.406	8.946	702.037									0.271333	-75.9271	7.70333	72.1205
	0.89	-167.038	59.0138	336.997		0.36571	-146.228	12.369	80.0881	14.5903	594.017	13.7254	614.118	12.8789	637.214	0.37571	-159.796	12.5305	82.0133	14.568	592.538	13.6963	612.647	12.8454	635.753		0.634	525.432	8.93867	701.967									0.261333	-75.8648	7.64733	72.0895
	0.85667	-167.022	59.0205	336.948		0.3781	-146.159	12.3548	80.0757	14.6416	594.403	13.7754	614.529	12.9271	637.652	0.41143	-159.754	12.511	81.9457	14.6193	592.919	13.7463	613.052	12.8936	636.187		0.666	525.473	8.948	701.863									0.265333	-75.8043	7.63067	72.0891
	0.84762	-166.999	59.0152	336.891		0.37714	-146.096	12.3752	80.07	14.6928	594.789	13.8255	614.939	12.9754	638.09	0.38286	-159.753	12.4857	81.8833	14.6706	593.301	13.7964	613.458	12.9418	636.621		0.62133	525.526	8.938	701.767									0.262667	-75.7529	7.61333	72.0281
	0.83952	-166.96	59.0114	336.839		0.37571	-146.046	12.3724	80.0329	14.7442	595.174	13.8757	615.349	13.0238	638.529	0.36952	-159.753	12.4638	81.84	14.722	593.683	13.8465	613.864	12.9902	637.055		0.60333	525.547	8.938	701.676									0.280667	-75.6743	7.60333	71.9771
	0.86238	-166.912	58.9895	336.82		0.38429	-146.002	12.3748	80.0076	14.7956	595.56	13.9259	615.759	13.0723	638.967	0.35048	-159.735	12.4419	81.8086	14.7734	594.064	13.8967	614.27	13.0386	637.489		0.608	525.585	8.91533	701.594									0.276667	-75.629	7.57267	71.9214
	0.80905	-166.901	58.9976	336.783		0.38524	-145.964	12.3871	79.9448	14.847	595.946	13.9762	616.17	13.1209	639.405	0.36619	-159.697	12.4352	81.7705	14.8248	594.446	13.947	614.676	13.0871	637.923		0.52333	525.658	8.91733	701.5									0.319333	-75.5909	7.5	71.8686
	0.8181	-166.862	58.9895	336.757		0.4081	-145.931	12.3733	79.9076	14.8985	596.332	14.0266	616.58	13.1696	639.844	0.36619	-159.631	12.4343	81.7148	14.8763	594.827	13.9974	615.082	13.1357	638.357		0.491333	525.728	8.94867	701.38									0.342	-75.561	7.482	71.8
	0.79476	-166.795	58.9871	336.718		0.40381	-145.907	12.3771	79.8771	14.95	596.718	14.077	616.99	13.2183	640.282	0.38333	-159.583	12.4462	81.6481	14.9279	595.209	14.0478	615.488	13.1845	638.791		0.431333	525.804	8.92067	701.262									0.34	-75.5152	7.516	71.7462
	0.77524	-166.739	58.9762	336.662		0.40476	-145.863	12.389	79.8333	15.0016	597.104	14.1276	617.401	13.2672	640.721	0.38619	-159.544	12.4224	81.5924	14.9795	595.59	14.0983	615.894	13.2332	639.225		0.417333	525.862	8.904	701.21									0.376	-75.4543	7.50333	71.7338
	0.77381	-166.69	58.9481	336.599		0.36381	-145.812	12.3838	79.8124	15.0532	597.49	14.1781	617.811	13.3161	641.159	0.38952	-159.483	12.399	81.5172	15.0312	595.972	14.1489	616.3	13.2821	639.659		0.442	525.921	8.852	701.166									0.336667	-75.4162	7.50533	71.6795
	0.71048	-166.635	58.9509	336.527		0.36905	-145.77	12.3938	79.7838	15.1049	597.875	14.2288	618.221	13.3652	641.597	0.36143	-159.428	12.3748	81.4648	15.0829	596.353	14.1995	616.706	13.3311	640.093		0.457333	526.011	8.84467	701.143									0.29	-75.3805	7.522	71.6486
	0.6881	-166.561	58.9367	336.458		0.37762	-145.726	12.4062	79.7419	15.1567	598.261	14.2795	618.631	13.4143	642.036	0.34048	-159.371	12.3571	81.4191	15.1346	596.735	14.2502	617.112	13.3802	640.527		0.452	526.062	8.86933	701.109									0.357333	-75.2995	7.50933	71.619
	0.67381	-166.474	58.919	336.394		0.37095	-145.67	12.4062	79.7267	15.2084	598.647	14.3303	619.042	13.4635	642.474	0.33381	-159.305	12.3405	81.3829	15.1864	597.116	14.301	617.518	13.4293	640.961		0.482	526.192	8.85667	701.085									0.377333	-75.1871	7.53533	71.6038
	0.65762	-166.4	58.9157	336.34		0.34952	-145.657	12.351	79.7257	15.2603	599.033	14.3811	619.452	13.5127	642.912	0.32667	-159.257	12.3052	81.3329	15.2383	597.498	14.3518	617.924	13.4785	641.395		0.442667	526.225	8.85133	701.059									0.372	-75.1519	7.51	71.5733
	0.67476	-166.324	58.8824	336.263		0.35476	-145.596	12.3448	79.7005	15.3121	599.419	14.432	619.862	13.5621	643.351	0.32286	-159.226	12.2819	81.2414	15.2902	597.879	14.4027	618.33	13.5279	641.829		0.362667	526.26	8.848	701.017									0.358667	-75.111	7.50267	71.5224
	0.70238	-166.224	58.8867	336.204		0.3619	-145.565	12.3238	79.6709	15.364	599.805	14.483	620.273	13.6115	643.789	0.32095	-159.183	12.2462	81.1729	15.3421	598.261	14.4537	618.736	13.5773	642.263		0.268667	526.288	8.85533	700.979									0.355333	-75.0805	7.47733	71.4686
	0.67429	-166.145	58.87	336.116		0.36429	-145.497	12.3219	79.64	15.416	600.191	14.534	620.683	13.6611	644.228	0.2919	-159.141	12.2162	81.1243	15.3941	598.643	14.5047	619.142	13.6268	642.698		0.34	526.303	8.83667	700.938									0.336667	-75.0291	7.45867	71.4305
	0.66952	-166.071	58.8643	336.054		0.35762	-145.441	12.3176	79.6067	15.468	600.576	14.5851	621.093	13.7107	644.666	0.30286	-159.104	12.1914	81.0581	15.4461	599.024	14.5558	619.548	13.6763	643.132		0.381333	526.352	8.818	700.879									0.354667	-74.9881	7.432	71.4
	0.65905	-166.039	58.8438	336.009		0.35333	-145.431	12.3405	79.5629	15.5201	600.962	14.6363	621.503	13.7604	645.104	0.28238	-159.085	12.1729	81.0395	15.4982	599.406	14.607	619.954	13.726	643.566		0.434	526.366	8.782	700.849									0.382667	-74.9462	7.44933	71.3462
	0.67286	-165.985	58.8138	335.994		0.35667	-145.393	12.3262	79.5505	15.5722	601.348	14.6875	621.914	13.8102	645.543	0.30524	-159.079	12.1548	81.0205	15.5504	599.787	14.6582	620.36	13.7757	644		0.434667	526.39	8.75	700.811									0.409333	-74.8752	7.42733	71.2929
	0.70095	-165.961	58.8114	335.974		0.39	-145.341	12.3348	79.5324	15.6243	601.734	14.7388	622.324	13.8601	645.981	0.31143	-159.045	12.1452	80.9886	15.6026	600.169	14.7095	620.766	13.8256	644.434		0.458667	526.422	8.76267	700.762									0.342	-74.8452	7.47267	71.2238
	0.69429	-165.91	58.82	335.958		0.4181	-145.281	12.3667	79.5071	15.6765	602.12	14.7902	622.734	13.91	646.42	0.31857	-159.016	12.1252	80.9567	15.6548	600.55	14.7609	621.172	13.8755	644.868		0.461333	526.437	8.72467	700.692									0.352667	-74.8052	7.46267	71.1729
	0.71048	-165.85	58.8057	335.938		0.42333	-145.236	12.3819	79.449	15.7288	602.506	14.8416	623.145	13.96	646.858	0.31286	-158.989	12.1567	80.9371	15.7071	600.932	14.8123	621.578	13.9255	645.302		0.462667	526.43	8.726	700.641									0.357333	-74.7538	7.45	71.1062
	0.71	-165.817	58.8009	335.91		0.43667	-145.184	12.3795	79.4109	15.781	602.892	14.8931	623.555	14.0102	647.296	0.34952	-158.96	12.1538	80.9229	15.7594	601.313	14.8638	621.984	13.9756	645.736		0.476667	526.425	8.72333	700.611									0.372	-74.6981	7.456	71.0433
	0.71571	-165.791	58.7905	335.903		0.43714	-145.118	12.3452	79.3862	15.8334	603.277	14.9447	623.965	14.0604	647.735	0.35095	-158.914	12.1648	80.9086	15.8117	601.695	14.9154	622.39	14.0257	646.17		0.462667	526.491	8.74067	700.563									0.415333	-74.6543	7.43333	70.9924
	0.70571	-165.753	58.7757	335.862		0.41476	-145.039	12.3238	79.3428	15.8858	603.663	14.9963	624.375	14.1106	648.173	0.34571	-158.865	12.1667	80.8667	15.8641	602.076	14.967	622.796	14.076	646.604		0.454	526.544	8.70933	700.523									0.446	-74.5981	7.39467	70.9614
	0.71619	-165.7	58.7552	335.811		0.41048	-144.94	12.3343	79.319	15.9382	604.049	15.048	624.786	14.161	648.611	0.32667	-158.79	12.1581	80.8172	15.9166	602.458	15.0187	623.202	14.1263	647.038		0.465333	526.586	8.724	700.503									0.395333	-74.5386	7.37467	70.9233
	0.72476	-165.666	58.7486	335.773		0.4219	-144.87	12.3257	79.2938	15.9906	604.435	15.0997	625.196	14.2115	649.05	0.33238	-158.748	12.1581	80.7914	15.9691	602.839	15.0704	623.608	14.1767	647.472		0.464667	526.612	8.72067	700.508									0.396667	-74.4591	7.39067	70.9005
	0.72048	-165.626	58.7433	335.743		0.44857	-144.828	12.3286	79.2809	16.0431	604.821	15.1515	625.606	14.262	649.488	0.3319	-158.686	12.1438	80.75	16.0216	603.221	15.1222	624.014	14.2272	647.906		0.474	526.643	8.744	700.484									0.400667	-74.3924	7.39067	70.8752
	0.7519	-165.583	58.7433	335.698		0.44095	-144.77	12.33	79.2376	16.0957	605.207	15.2034	626.017	14.3126	649.927	0.33714	-158.643	12.1533	80.7138	16.0742	603.603	15.1741	624.42	14.2778	648.34		0.471333	526.691	8.73067	700.419									0.409333	-74.331	7.382	70.8443
	0.74095	-165.527	58.7448	335.673		0.44952	-144.695	12.3067	79.2062	16.1483	605.593	15.2553	626.427	14.3633	650.365	0.36429	-158.617	12.1457	80.6814	16.1269	603.984	15.226	624.825	14.3285	648.774		0.486	526.746	8.72533	700.359									0.442	-74.27	7.378	70.8348
	0.75619	-165.477	58.7424	335.62		0.46714	-144.619	12.3071	79.1562	16.2009	605.978	15.3073	626.837	14.414	650.803	0.38095	-158.584	12.1333	80.6395	16.1795	604.366	15.278	625.231	14.3792	649.208		0.394	526.788	8.73	700.297									0.472	-74.1986	7.41667	70.8043
	0.78429	-165.444	58.7448	335.58		0.4581	-144.568	12.2971	79.119	16.2536	606.364	15.3593	627.247	14.4649	651.242	0.39857	-158.554	12.1462	80.5976	16.2322	604.747	15.3301	625.637	14.43	649.642		0.344667	526.828	8.72133	700.252									0.546	-74.1486	7.434	70.7529
	0.78762	-165.413	58.7238	335.56		0.46	-144.545	12.2862	79.0771	16.3063	606.75	15.4114	627.658	14.5158	651.68	0.41476	-158.523	12.1543	80.5224	16.285	605.129	15.3822	626.043	14.4809	650.076		0.339333	526.857	8.75533	700.191									0.48	-74.13	7.394	70.7376
	0.81714	-165.362	58.7114	335.515		0.46381	-144.502	12.2986	79.0029	16.3591	607.136	15.4636	628.068	14.5668	652.118	0.4181	-158.481	12.1524	80.4724	16.3378	605.51	15.4344	626.449	14.5319	650.511		0.347333	526.909	8.78067	700.126									0.484	-74.0805	7.42467	70.6767
	0.85476	-165.32	58.7167	335.47		0.46	-144.472	12.3038	78.9786	16.4119	607.522	15.5158	628.478	14.6179	652.557	0.38905	-158.379	12.1495	80.4476	16.3906	605.892	15.4866	626.855	14.583	650.945		0.368	526.947	8.762	700.092									0.48	-74.0448	7.416	70.6262
	0.82476	-165.271	58.7167	335.421		0.47905	-144.403	12.3067	78.9376	16.4647	607.908	15.5681	628.889	14.6691	652.995	0.38714	-158.312	12.1538	80.4476	16.4435	606.273	15.5389	627.261	14.6341	651.379		0.453333	526.984	8.80533	700.067									0.470667	-73.9809	7.42467	70.5648
	0.88571	-165.221	58.7171	335.388		0.45143	-144.379	12.2938	78.8752	16.5176	608.294	15.6204	629.299	14.7203	653.434	0.37143	-158.255	12.1671	80.39	16.4965	606.655	15.5913	627.667	14.6853	651.813		0.498667	527.029	8.83067	699.998									0.486667	-73.9529	7.37333	70.4952
	0.91619	-165.197	58.7095	335.364		0.42048	-144.331	12.2629	78.7962	16.5705	608.679	15.6728	629.709	14.7716	653.872	0.32143	-158.171	12.1857	80.3571	16.5494	607.036	15.6437	628.073	14.7366	652.247		0.506	527.06	8.80733	699.96									0.493333	-73.9219	7.378	70.4109
	0.94333	-165.14	58.7076	335.322		0.42762	-144.286	12.2371	78.721	16.6235	609.065	15.7253	630.119	14.823	654.31	0.29571	-158.099	12.2019	80.32	16.6024	607.418	15.6962	628.479	14.788	652.681		0.53267	527.086	8.818	699.9									0.524	-73.8819	7.39133	70.35
	0.93476	-165.093	58.7181	335.264		0.3919	-144.222	12.2338	78.6576	16.6765	609.451	15.7778	630.53	14.8745	654.749	0.2519	-158.026	12.1748	80.301	16.6555	607.799	15.7487	628.885	14.8394	653.115		0.54133	527.099	8.84333	699.864									0.566	-73.8309	7.40467	70.3038
	0.89095	-165.041	58.7057	335.209		0.37143	-144.18	12.199	78.591	16.7295	609.837	15.8304	630.94	14.926	655.187	0.23	-157.944	12.1643	80.301	16.7086	608.181	15.8013	629.291	14.891	653.549		0.51933	527.127	8.82667	699.846									0.58467	-73.8	7.41467	70.2581
	0.90714	-165	58.6795	335.161		0.36333	-144.144	12.1724	78.4914	16.7826	610.223	15.883	631.35	14.9776	655.625	0.24952	-157.839	12.1838	80.2643	16.7617	608.563	15.8539	629.697	14.9426	653.983		0.54133	527.16	8.82267	699.836									0.612	-73.7729	7.37	70.2024
	0.89238	-164.935	58.6962	335.144		0.34095	-144.082	12.1476	78.4086	16.8357	610.609	15.9357	631.761	15.0293	656.064	0.23286	-157.767	12.1652	80.2519	16.8149	608.944	15.9067	630.103	14.9943	654.417		0.53067	527.17	8.80334	699.831									0.628	-73.7324	7.374	70.1519
	0.88619	-164.867	58.6729	335.105		0.31048	-144.046	12.1486	78.3219	16.8889	610.995	15.9884	632.171	15.0811	656.502	0.18619	-157.655	12.1686	80.2024	16.8681	609.326	15.9594	630.509	15.046	654.851		0.588	527.219	8.78867	699.794									0.61933	-73.7019	7.35533	70.1386
	0.87476	-164.791	58.6795	335.03		0.29048	-144.03	12.1752	78.2352	16.9421	611.38	16.0412	632.581	15.133	656.941	0.19714	-157.592	12.151	80.161	16.9214	609.707	16.0122	630.915	15.0979	655.285		0.668	527.258	8.78133	699.782									0.60467	-73.6848	7.368	70.0776
	0.8519	-164.743	58.69	334.985		0.32	-144.003	12.1662	78.1605	16.9954	611.766	16.0941	632.991	15.1849	657.379	0.24429	-157.528	12.1524	80.1033	16.9747	610.089	16.0651	631.321	15.1498	655.719		0.64867	527.282	8.76067	699.803									0.594	-73.6495	7.312	70.0395
	0.86762	-164.668	58.6838	334.957		0.33048	-143.977	12.1562	78.0852	17.0486	612.152	16.147	633.402	15.2369	657.817	0.28143	-157.483	12.151	80.0538	17.028	610.47	16.1181	631.727	15.2018	656.153		0.68	527.329	8.764	699.77									0.54067	-73.6248	7.304	69.9633
	0.84524	-164.627	58.6748	334.932		0.32	-143.951	12.161	77.9924	17.102	612.538	16.1999	633.812	15.289	658.256	0.30619	-157.431	12.1233	79.9914	17.0814	610.852	16.1711	632.133	15.2538	656.587		0.68467	527.372	8.74134	699.733									0.58	-73.6276	7.31533	69.91
	0.83952	-164.616	58.6681	334.882		0.30286	-143.909	12.1505	77.8867	17.1553	612.924	16.253	634.222	15.3411	658.694	0.31524	-157.412	12.1148	79.9205	17.1348	611.233	16.2241	632.539	15.306	657.021		0.66867	527.408	8.70333	699.682									0.57933	-73.5867	7.29	69.8743
	0.80095	-164.598	58.6595	334.875		0.29524	-143.859	12.1219	77.8181	17.2087	613.31	16.306	634.633	15.3933	659.132	0.31857	-157.373	12.0957	79.8624	17.1882	611.615	16.2772	632.945	15.3582	657.455		0.648	527.44	8.674	699.662									0.63867	-73.5872	7.29733	69.8181
	0.81857	-164.591	58.6371	334.857		0.27571	-143.802	12.1205	77.7129	17.2622	613.696	16.3592	635.043	15.4456	659.571	0.3119	-157.355	12.069	79.7895	17.2417	611.996	16.3304	633.351	15.4105	657.889		0.612	527.473	8.64267	699.635									0.64733	-73.5257	7.288	69.7519
	0.84476	-164.56	58.5919	334.864		0.26619	-143.77	12.0943	77.6376	17.3156	614.081	16.4124	635.453	15.498	660.009	0.29048	-157.312	12.0543	79.74	17.2953	612.378	16.3836	633.757	15.4629	658.324		0.60533	527.487	8.58333	699.597									0.654	-73.4724	7.34733	69.721
	0.85238	-164.522	58.5886	334.828		0.26	-143.729	12.0586	77.5619	17.3692	614.467	16.4656	635.863	15.5504	660.448	0.28714	-157.281	12.0367	79.6905	17.3488	612.759	16.4369	634.163	15.5153	658.758		0.606	527.519	8.60867	699.55									0.682	-73.4348	7.33467	69.6443
	0.85524	-164.504	58.5962	334.78		0.24238	-143.691	12.0443	77.4867	17.4227	614.853	16.5189	636.274	15.6029	660.886	0.27762	-157.244	12.0405	79.6705	17.4024	613.141	16.4902	634.569	15.5678	659.192		0.56867	527.532	8.57867	699.512									0.68067	-73.3976	7.31133	69.5229
	0.81238	-164.491	58.5962	334.749		0.21143	-143.631	12.0471	77.4114	17.4763	615.239	16.5722	636.684	15.6555	661.324	0.28	-157.211	12.0357	79.6467	17.4561	613.523	16.5436	634.975	15.6204	659.626		0.51933	527.582	8.58467	699.469									0.64267	-73.3681	7.32067	69.5076
	0.75857	-164.484	58.601	334.707		0.20619	-143.575	12.0481	77.3029	17.5299	615.625	16.6256	637.094	15.7082	661.763	0.29905	-157.187	12.0462	79.6143	17.5098	613.904	16.597	635.381	15.6731	660.06		0.499333	527.641	8.564	699.416									0.632	-73.3229	7.33667	69.4776
	0.7519	-164.484	58.5848	334.655		0.2	-143.573	12.0357	77.2448	17.5836	616.011	16.6791	637.505	15.7609	662.201	0.31095	-157.141	12.0576	79.5405	17.5635	614.286	16.6505	635.787	15.7258	660.494		0.476	527.682	8.58933	699.349									0.60533	-73.3005	7.304	69.4548
	0.73524	-164.454	58.571	334.601		0.23857	-143.536	12.0524	77.2243	17.6373	616.397	16.7326	637.915	15.8137	662.639	0.30381	-157.072	12.039	79.4929	17.6172	614.667	16.704	636.193	15.7786	660.928		0.480667	527.745	8.60467	699.317									0.582	-73.2476	7.294	69.4248
	0.72857	-164.407	58.5695	334.545		0.25571	-143.51	12.0562	77.1871	17.691	616.782	16.7862	638.325	15.8666	663.078	0.32905	-157.043	12.02	79.4343	17.671	615.049	16.7576	636.598	15.8315	661.362		0.458	527.811	8.628	699.283									0.60667	-73.1867	7.30333	69.3871
	0.70762	-164.366	58.5681	334.457		0.22238	-143.457	12.0633	77.1543	17.7448	617.168	16.8398	638.735	15.9195	663.516	0.36524	-156.992	11.9962	79.3391	17.7249	615.43	16.8113	637.004	15.8844	661.796		0.391333	527.877	8.606	699.243									0.59333	-73.1252	7.31267	69.349
	0.73762	-164.33	58.5595	334.417		0.22191	-143.434	12.0533	77.101	17.7986	617.554	16.8934	639.146	15.9725	663.955	0.39381	-156.929	12.021	79.2695	17.7787	615.812	16.865	637.41	15.9374	662.23		0.419333	527.971	8.626	699.2									0.56867	-73.11	7.33733	69.3033
	0.76905	-164.299	58.5519	334.391		0.21095	-143.398	12.0414	77.0752	17.8524	617.94	16.9471	639.556	16.0256	664.393	0.41238	-156.875	12.0519	79.2162	17.8326	616.193	16.9187	637.816	15.9905	662.664		0.416667	528.048	8.63467	699.164									0.59	-73.0795	7.32467	69.25
	0.75476	-164.26	58.5657	334.346		0.22333	-143.38	12.0481	77.041	17.9063	618.326	17.0009	639.966	16.0788	664.831	0.38714	-156.859	12.04	79.1729	17.8866	616.575	16.9725	638.222	16.0437	663.098		0.354	528.169	8.60867	699.146									0.57933	-73.0333	7.35733	69.2038
	0.78	-164.242	58.5433	334.282		0.28143	-143.36	12.0638	77.0329	17.9602	618.712	17.0547	640.377	16.132	665.27	0.37381	-156.823	12.0271	79.111	17.9406	616.956	17.0264	638.628	16.0969	663.532		0.360667	528.272	8.63533	699.108									0.554	-73.01	7.35267	69.1529
	0.79952	-164.202	58.5481	334.226		0.31619	-143.33	12.0419	76.9957	18.0142	619.098	17.1086	640.787	16.1853	665.708	0.38714	-156.773	12.0195	79.0567	17.9946	617.338	17.0803	639.034	16.1502	663.966		0.39	528.348	8.62	699.079									0.48	-72.9719	7.32067	69.1362
	0.79762	-164.194	58.5281	334.21		0.37333	-143.305	12.029	76.97	18.0682	619.483	17.1625	641.197	16.2386	666.146	0.38381	-156.723	12.0133	79.0067	18.0486	617.719	17.1343	639.44	16.2036	664.4		0.353333	528.373	8.58933	699.053									0.448667	-72.9252	7.296	69.0924
	0.80143	-164.155	58.5191	334.19		0.36143	-143.272	12.031	76.9638	18.1222	619.869	17.2165	641.607	16.2921	666.585	0.35143	-156.657	11.98	78.9738	18.1027	618.101	17.1883	639.846	16.257	664.834		0.348	528.419	8.606	698.969									0.415333	-72.9019	7.23533	69.0433
	0.79952	-164.132	58.5281	334.153		0.3481	-143.272	12.0324	76.9576	18.1762	620.255	17.2705	642.018	16.3456	667.023	0.32762	-156.603	11.9624	78.9362	18.1568	618.483	17.2424	640.252	16.3105	665.268		0.389333	528.429	8.598	698.935									0.37	-72.8638	7.216	69.0095
	0.81	-164.1	58.5167	334.119		0.37095	-143.256	12.0143	76.9695	18.2303	620.641	17.3246	642.428	16.3991	667.462	0.2919	-156.574	11.9814	78.9176	18.211	618.864	17.2965	640.658	16.3641	665.703		0.418	528.456	8.602	698.911									0.37	-72.8262	7.224	68.9329
	0.80905	-164.043	58.5267	334.098		0.41429	-143.245	12.009	76.9695	18.2844	621.027	17.3787	642.838	16.4527	667.9	0.28238	-156.519	11.9667	78.9114	18.2652	619.246	17.3506	641.064	16.4178	666.137		0.446	528.474	8.56333	698.904									0.382	-72.7957	7.21467	68.8567
	0.84381	-163.992	58.53	334.082		0.43857	-143.272	12.0205	76.9509	18.3386	621.413	17.4329	643.249	16.5064	668.338	0.28571	-156.464	11.9681	78.9057	18.3194	619.627	17.4048	641.47	16.4715	666.571		0.457333	528.505	8.588	698.897									0.386	-72.7348	7.206	68.801
	0.83952	-163.933	58.5371	334.04		0.44381	-143.253	12.0024	76.9381	18.3928	621.799	17.4871	643.659	16.5602	668.777	0.27476	-156.396	11.9805	78.8809	18.3736	620.009	17.4591	641.876	16.5253	667.005		0.51667	528.53	8.57467	698.892									0.39	-72.7348	7.218	68.7448
	0.84238	-163.9	58.5591	333.992		0.45952	-143.216	12.0138	76.9386	18.447	622.185	17.5413	644.069	16.614	669.215	0.31333	-156.353	11.9805	78.8686	18.4279	620.39	17.5134	642.282	16.5791	667.439		0.556	528.572	8.59267	698.891									0.387333	-72.7048	7.17333	68.6843
	0.79476	-163.83	58.549	333.96		0.46381	-143.189	11.9957	76.9267	18.5013	622.57	17.5957	644.479	16.6679	669.653	0.31571	-156.272	11.9714	78.8433	18.4823	620.772	17.5678	642.688	16.6331	667.873		0.584	528.63	8.58867	698.892									0.38	-72.6672	7.16467	68.6538
	0.78143	-163.76	58.5338	333.929		0.47238	-143.145	12.0029	76.9014	18.5556	622.956	17.65	644.89	16.7219	670.092	0.2881	-156.249	11.9395	78.8119	18.5366	621.153	17.6222	643.094	16.687	668.307		0.60733	528.677	8.59733	698.889									0.41	-72.6286	7.138	68.6233
	0.79524	-163.715	58.5233	333.878		0.48762	-143.123	12.011	76.9019	18.6099	623.342	17.7044	645.3	16.7759	670.53	0.28905	-156.206	11.9705	78.7614	18.591	621.535	17.6767	643.5	16.7411	668.741		0.604	528.724	8.58467	698.892									0.444667	-72.5976	7.15	68.5362
	0.77762	-163.66	58.5071	333.839		0.47667	-143.104	12.0124	76.91	18.6642	623.728	17.7589	645.71	16.83	670.969	0.30143	-156.156	11.9338	78.7362	18.6454	621.916	17.7312	643.906	16.7952	669.175		0.596	528.774	8.55867	698.849									0.401333	-72.5814	7.16	68.4852
	0.80095	-163.609	58.5014	333.825		0.46095	-143.044	12.0571	76.869	18.7186	624.114	17.8134	646.121	16.8842	671.407	0.31095	-156.12	11.9176	78.7105	18.6999	622.298	17.7858	644.312	16.8494	669.609		0.62867	528.833	8.598	698.827									0.374667	-72.5429	7.14133	68.4114
	0.7819	-163.584	58.5095	333.803		0.43476	-143.006	12.0671	76.8214	18.773	624.5	17.868	646.531	16.9384	671.845	0.30714	-156.089	11.9005	78.6848	18.7544	622.679	17.8404	644.718	16.9036	670.043		0.60733	528.849	8.62067	698.774									0.386	-72.5276	7.15333	68.3633
	0.77238	-163.575	58.5143	333.771		0.46571	-142.998	12.0848	76.7805	18.8275	624.886	17.9225	646.941	16.9927	672.284	0.33381	-156.041	11.8876	78.631	18.8089	623.061	17.895	645.124	16.958	670.477		0.57933	528.88	8.628	698.725									0.43	-72.4981	7.18267	68.3324
	0.7619	-163.568	58.5057	333.767		0.51333	-142.972	12.0933	76.7557	18.882	625.271	17.9772	647.351	17.047	672.722	0.31667	-155.999	11.8929	78.6143	18.8635	623.443	17.9497	645.53	17.0124	670.911		0.58533	528.912	8.64467	698.685									0.488	-72.4762	7.18733	68.2562
	0.73952	-163.554	58.5076	333.747		0.53429	-142.946	12.1043	76.7643	18.9365	625.657	18.0319	647.762	17.1015	673.16	0.30619	-155.974	11.8738	78.56	18.918	623.824	18.0045	645.936	17.0668	671.345		0.614	528.922	8.632	698.651									0.52933	-72.4457	7.22133	68.1976
	0.7219	-163.529	58.5229	333.71		0.5481	-142.925	12.139	76.7314	18.9911	626.043	18.0866	648.172	17.1559	673.599	0.32238	-155.955	11.85	78.5014	18.9727	624.206	18.0593	646.342	17.1213	671.779		0.65067	528.958	8.622	698.61									0.488667	-72.4076	7.26067	68.1543
	0.72905	-163.497	58.5071	333.662		0.51857	-142.9	12.1352	76.6995	19.0456	626.429	18.1414	648.582	17.2105	674.037	0.34952	-155.905	11.8319	78.4424	19.0273	624.587	18.1141	646.748	17.1759	672.213		0.638	528.947	8.62667	698.545									0.423333	-72.3771	7.26133	68.1238
	0.75048	-163.475	58.5081	333.596		0.47857	-142.888	12.1143	76.6743	19.1002	626.815	18.1963	648.993	17.2651	674.476	0.3681	-155.842	11.821	78.3929	19.082	624.969	18.169	647.154	17.2305	672.647		0.64333	528.989	8.64867	698.499									0.439333	-72.3548	7.244	68.0781
	0.75857	-163.473	58.4967	333.55		0.45333	-142.864	12.1338	76.6614	19.1549	627.201	18.2511	649.403	17.3198	674.914	0.35095	-155.827	11.8038	78.3557	19.1367	625.35	18.224	647.56	17.2852	673.081		0.66467	529.022	8.61667	698.449									0.419333	-72.3314	7.224	67.9795
	0.76333	-163.439	58.4924	333.485		0.4381	-142.827	12.1157	76.6238	19.2096	627.587	18.3061	649.813	17.3745	675.352	0.36524	-155.77	11.8057	78.2814	19.1915	625.732	18.2789	647.966	17.34	673.516		0.55667	529.054	8.582	698.405									0.444667	-72.2933	7.21067	67.9495
	0.78333	-163.415	58.4838	333.411		0.42	-142.81	12.12	76.5995	19.2643	627.972	18.361	650.223	17.4293	675.791	0.38524	-155.741	11.8338	78.2267	19.2463	626.113	18.334	648.371	17.3948	673.95		0.538	529.071	8.54867	698.341									0.468667	-72.2395	7.20533	67.9067
	0.81571	-163.377	58.4757	333.349		0.41191	-142.777	12.1162	76.5686	19.319	628.358	18.416	650.634	17.4842	676.229	0.41952	-155.706	11.8438	78.1772	19.3011	626.495	18.389	648.777	17.4497	674.384		0.57333	529.115	8.52933	698.294									0.436	-72.2314	7.196	67.8714
	0.81952	-163.344	58.4771	333.28		0.37381	-142.745	12.1138	76.5376	19.3738	628.744	18.4711	651.044	17.5391	676.667	0.43857	-155.644	11.8486	78.1157	19.3559	626.876	18.4442	649.183	17.5047	674.818		0.53933	529.141	8.52733	698.242									0.418667	-72.1848	7.202	67.8414
	0.85	-163.283	58.4729	333.212		0.35762	-142.708	12.1043	76.4938	19.4286	629.13	18.5262	651.454	17.5941	677.106	0.40333	-155.614	11.8619	78.0662	19.4108	627.258	18.4993	649.589	17.5597	675.252		0.52933	529.178	8.52133	698.182									0.418667	-72.1162	7.178	67.841
	0.86333	-163.216	58.4767	333.13		0.32619	-142.658	12.0619	76.4686	19.4834	629.516	18.5813	651.865	17.6491	677.544	0.39524	-155.582	11.8448	78.0038	19.4657	627.639	18.5545	649.995	17.6148	675.686		0.51867	529.219	8.54533	698.132									0.394667	-72.07	7.168	67.8005
	0.86	-163.18	58.4824	333.062		0.32667	-142.614	12.0452	76.4371	19.5383	629.902	18.6365	652.275	17.7042	677.983	0.39238	-155.557	11.8605	77.96	19.5206	628.021	18.6098	650.401	17.6699	676.12		0.532	529.25	8.51867	698.072									0.443333	-72.0014	7.142	67.7652
	0.84476	-163.109	58.4819	332.999		0.32524	-142.575	12.0529	76.4	19.5931	630.288	18.6918	652.685	17.7594	678.421	0.40333	-155.532	11.8557	77.8724	19.5756	628.402	18.6651	650.807	17.7252	676.554		0.55133	529.286	8.48	698.002									0.412667	-71.97	7.15333	67.719
	0.87476	-163.094	58.4681	332.949		0.33619	-142.524	12.0771	76.3495	19.6481	630.673	18.7471	653.095	17.8146	678.859	0.40571	-155.544	11.8419	77.8348	19.6306	628.784	18.7205	651.213	17.7804	676.988		0.55867	529.334	8.47133	697.919									0.400667	-71.931	7.15533	67.6962
	0.9	-163.057	58.479	332.906		0.37048	-142.486	12.0614	76.3243	19.703	631.059	18.8024	653.506	17.8699	679.298	0.4319	-155.487	11.841	77.7786	19.6856	629.166	18.7759	651.619	17.8358	677.422		0.55733	529.381	8.488	697.868									0.376	-71.8857	7.204	67.6805
	0.92048	-162.989	58.4729	332.883		0.41667	-142.447	12.0643	76.2624	19.758	631.445	18.8577	653.916	17.9252	679.736	0.42286	-155.46	11.8033	77.7367	19.7407	629.547	18.8313	652.025	17.8911	677.856		0.58933	529.414	8.50467	697.796									0.359333	-71.8238	7.20933	67.6757
	0.93048	-162.933	58.4686	332.852		0.4619	-142.431	12.0452	76.1881	19.813	631.831	18.9132	654.326	17.9806	680.175	0.38714	-155.449	11.8243	77.6681	19.7958	629.929	18.8868	652.431	17.9466	678.29		0.51733	529.43	8.52533	697.779									0.375333	-71.779	7.20333	67.6905
	0.93667	-162.883	58.471	332.817		0.48619	-142.39	11.9952	76.1395	19.868	632.217	18.9686	654.737	18.0361	680.613	0.36381	-155.45	11.8448	77.6248	19.8509	630.31	18.9423	652.837	18.0021	678.724		0.524	529.47	8.52667	697.748									0.387333	-71.7486	7.19267	67.6805
	0.9619	-162.816	58.4676	332.775		0.5081	-142.357	11.98	76.1019	19.9231	632.603	19.0241	655.147	18.0916	681.051	0.34429	-155.453	11.8576	77.5757	19.906	630.692	18.9979	653.243	18.0577	679.158		0.56067	529.536	8.53067	697.757									0.338667	-71.7029	7.182	67.6905
	0.97619	-162.766	58.4438	332.743		0.50571	-142.281	11.9443	76.0805	19.9782	632.989	19.0796	655.557	18.1472	681.49	0.29714	-155.447	11.8667	77.5819	19.9612	631.073	19.0535	653.649	18.1133	679.592		0.59267	529.578	8.52333	697.745									0.325333	-71.6505	7.20067	67.66
	0.99619	-162.728	58.4286	332.71		0.51524	-142.227	11.9424	76.0452			19.1352	655.967	18.2028	681.928	0.3081	-155.441	11.8581	77.5629			19.1091	654.055	18.169	680.026		0.68067	529.625	8.54333	697.734									0.3	-71.5886	7.23333	67.6757
	1.02619	-162.685	58.4143	332.66		0.51667	-142.171	11.9229	75.991			19.1908	656.378	18.2585	682.366	0.29571	-155.412	11.8643	77.5567			19.1648	654.461	18.2247	680.46		0.71133	529.676	8.54067	697.723									0.328	-71.5195	7.292	67.6967
	1.05762	-162.637	58.39	332.597		0.52714	-142.122	11.8743	75.9476			19.2465	656.788	18.3143	682.805	0.27571	-155.4	11.8957	77.5386			19.2206	654.867	18.2806	680.895		0.672	529.727	8.562	697.708									0.352	-71.4352	7.294	67.6562
	1.05333	-162.613	58.3786	332.561		0.54	-142.087	11.8614	75.9081			19.3022	657.198	18.3701	683.243	0.23857	-155.406	11.9133	77.5533			19.2763	655.273	18.3364	681.329		0.75267	529.783	8.54133	697.713									0.349333	-71.3586	7.276	67.5876
	1.0481	-162.571	58.3548	332.533		0.55429	-142.036	11.8514	75.8705			19.358	657.609	18.4259	683.682	0.21095	-155.419	11.9133	77.54			19.3322	655.679	18.3923	681.763		0.74733	529.844	8.562	697.692									0.338667	-71.2971	7.234	67.5419
	1.02333	-162.543	58.3367	332.484		0.58857	-142.013	11.8367	75.82			19.4137	658.019	18.4819	684.12	0.2381	-155.361	11.9014	77.5276			19.388	656.085	18.4483	682.197		0.77733	529.906	8.52867	697.692									0.370667	-71.2357	7.24	67.5043
	1.01619	-162.494	58.331	332.446		0.54952	-141.96	11.831	75.8086			19.4696	658.429	18.5379	684.558	0.23905	-155.324	11.9195	77.5191			19.4439	656.491	18.5044	682.631		0.74933	529.975	8.544	697.651									0.354667	-71.1748	7.242	67.4586
	1.00143	-162.469	58.3229	332.412		0.56143	-141.909	11.8067	75.7462			19.5254	658.839	18.5939	684.997	0.24857	-155.289	11.9167	77.4881			19.4999	656.897	18.5605	683.065		0.75733	530.043	8.52333	697.626									0.37	-71.1291	7.21133	67.4129
	0.9919	-162.422	58.2957	332.386		0.55048	-141.86	11.7781	75.7038			19.5813	659.25	18.65	685.435	0.24	-155.265	11.9214	77.4448			19.5559	657.303	18.6166	683.499		0.74067	530.105	8.494	697.555									0.358	-71.0376	7.17733	67.3824
	0.98667	-162.359	58.289	332.365		0.5481	-141.769	11.7795	75.6414			19.6373	659.66	18.7062	685.873	0.25714	-155.262	11.8967	77.4191			19.6119	657.709	18.6728	683.933		0.744	530.179	8.52	697.499									0.36	-70.9457	7.15067	67.3662
	0.95714	-162.333	58.2557	332.338		0.53333	-141.707	11.7838	75.5962			19.6933	660.07	18.7624	686.312	0.29143	-155.236	11.8757	77.3814			19.668	658.115	18.7291	684.367		0.682	530.253	8.50733	697.454									0.368	-70.8995	7.12	67.329
	0.96095	-162.282	58.2381	332.332		0.57714	-141.625	11.8186	75.5386			19.7493	660.481	18.8186	686.75	0.30143	-155.203	11.8852	77.3381			19.7241	658.521	18.7854	684.801		0.69733	530.287	8.48267	697.423									0.372	-70.8457	7.09333	67.319
	0.93667	-162.22	58.2214	332.294		0.60333	-141.601	11.84	75.4909			19.8054	660.891	18.8749	687.189	0.33476	-155.162	11.8824	77.3257			19.7802	658.927	18.8418	685.235		0.7	530.349	8.49	697.377									0.391333	-70.7991	7.06733	67.2733
	0.93619	-162.199	58.199	332.244		0.61524	-141.559	11.8014	75.4157			19.8615	661.301	18.9313	687.627	0.3081	-155.111	11.8829	77.3181			19.8364	659.333	18.8983	685.669		0.692	530.391	8.456	697.34									0.394	-70.7386	7.06267	67.2176
	0.91238	-162.155	58.1962	332.2		0.60524	-141.541	11.8081	75.3752			19.9176	661.711	18.9877	688.065	0.3081	-155.048	11.8776	77.2976			19.8926	659.739	18.9548	686.103		0.67067	530.41	8.442	697.329									0.436	-70.6848	7.11533	67.1643
	0.92143	-162.132	58.1786	332.163		0.57286	-141.517	11.8062	75.3019			19.9738	662.122	19.0442	688.504	0.30381	-154.993	11.8705	77.2729			19.9489	660.144	19.0113	686.537		0.57667	530.421	8.46067	697.305									0.455333	-70.6381	7.10267	67.111
	0.90095	-162.107	58.1762	332.122		0.53857	-141.505	11.8014	75.2405					19.1008	688.942	0.31048	-154.937	11.8738	77.2405					19.0679	686.971		0.54133	530.428	8.46133	697.29									0.468667	-70.6157	7.06	67.0343
	0.95714	-162.075	58.1681	332.093		0.52381	-141.489	11.7957	75.2152					19.1574	689.38	0.32048	-154.906	11.8629	77.21					19.1246	687.405		0.52867	530.461	8.40933	697.256									0.496	-70.5771	7.06867	66.9429
	0.95048	-162.051	58.1524	332.038		0.49143	-141.486	11.8343	75.1971					19.214	689.819	0.33191	-154.85	11.839	77.179					19.1813	687.839		0.434667	530.474	8.45467	697.211									0.479333	-70.5086	7.066	66.9048
	0.96238	-162.018	58.1481	332.012		0.45429	-141.496	11.821	75.1724					19.2707	690.257	0.35524	-154.773	11.8324	77.16					19.2381	688.273		0.430667	530.48	8.42133	697.159									0.484	-70.4467	7.09733	66.8238
	0.94	-161.97	58.1424	331.973		0.43619	-141.523	11.8338	75.1414					19.3275	690.696	0.37238	-154.722	11.8067	77.1248					19.2949	688.708		0.400667	530.49	8.452	697.131									0.478	-70.4138	7.094	66.7733
	0.93619	-161.91	58.1281	331.948		0.39667	-141.487	11.81	75.1105					19.3843	691.134	0.35095	-154.646	11.7952	77.0943					19.3518	689.142		0.442667	530.52	8.45267	697.106									0.459333	-70.3909	7.08533	66.7167
	0.91809	-161.852	58.1329	331.924		0.3919	-141.438	11.8143	75.0862					19.4411	691.572	0.36429	-154.613	11.7919	77.0629					19.4087	689.576		0.410667	530.518	8.478	697.072									0.482667	-70.3529	7.082	66.6352
	0.89524	-161.807	58.1314	331.891		0.36714	-141.389	11.8452	75.0548					19.498	692.011	0.3819	-154.551	11.7719	77.0314					19.4657	690.01		0.425333	530.497	8.50267	697.022									0.462667	-70.33	7.07533	66.6148
	0.90429	-161.752	58.1319	331.844		0.34667	-141.33	11.8729	75.0729					19.555	692.449	0.42476	-154.477	11.7424	76.9748					19.5227	690.444		0.473333	530.542	8.45667	696.974									0.452667	-70.2995	7.10267	66.5919
	0.90667	-161.692	58.13	331.797		0.31286	-141.28	11.8771	75.0191					19.612	692.887	0.46191	-154.422	11.7452	76.9133					19.5798	690.878		0.50267	530.565	8.45267	696.923									0.420667	-70.2533	7.13933	66.5505
	0.91905	-161.63	58.1457	331.754		0.2781	-141.207	11.8619	74.9762					19.6691	693.326	0.47619	-154.404	11.7376	76.8505					19.637	691.312		0.53067	530.591	8.476	696.867									0.395333	-70.2076	7.14933	66.5243
	0.94905	-161.595	58.14	331.706		0.29619	-141.153	11.8814	74.901					19.7262	693.764	0.48238	-154.41	11.7243	76.7681					19.6942	691.746		0.596	530.625	8.458	696.854									0.377333	-70.1871	7.158	66.5019
	0.98762	-161.522	58.1467	331.664		0.30333	-141.099	11.9071	74.851					19.7834	694.203	0.49143	-154.405	11.6871	76.6962					19.7514	692.18		0.614	530.669	8.51733	696.837									0.378	-70.11	7.17133	66.479
	0.98095	-161.491	58.1457	331.605		0.31524	-141.032	11.9052	74.7867					19.8406	694.641	0.49429	-154.386	11.651	76.6357					19.8087	692.614		0.632	530.707	8.53733	696.843									0.340667	-70.0795	7.08933	66.4176
	0.99143	-161.474	58.141	331.546		0.32238	-141.032	11.9029	74.7286					19.8979	695.079	0.46667	-154.362	11.6367	76.5638					19.8661	693.048		0.714	530.757	8.526	696.846									0.288667	-70.0638	7.08733	66.3419
	1.01429	-161.449	58.1381	331.479		0.32048	-140.982	11.901	74.6786					19.9552	695.518	0.47	-154.337	11.6486	76.5128					19.9235	693.482		0.71733	530.778	8.532	696.837									0.222667	-70.0181	7.112	66.2676
	1.00286	-161.461	58.11	331.408		0.30952	-140.957	11.8971	74.6							0.47524	-154.305	11.6529	76.4919					19.9809	693.916		0.70467	530.845	8.54333	696.812									0.22	-69.9414	7.09533	66.1986
	1.0419	-161.463	58.0895	331.382		0.29286	-140.907	11.8667	74.5252							0.47333	-154.279	11.5981	76.4295								0.73733	530.897	8.476	696.804									0.255333	-69.9114	7.11267	66.16
	1.04381	-161.454	58.0924	331.326		0.27667	-140.889	11.8652	74.4886							0.47571	-154.29	11.6052	76.3714								0.75	530.974	8.482	696.796									0.248667	-69.8886	7.102	66.14
	1.06333	-161.436	58.0819	331.285		0.28571	-140.844	11.8619	74.43							0.46667	-154.314	11.6195	76.2871								0.74867	531.049	8.42867	696.756									0.236667	-69.8433	7.09733	66.11
	1.05762	-161.43	58.0819	331.227		0.28619	-140.776	11.8638	74.3986							0.48619	-154.295	11.6357	76.2381								0.70733	531.117	8.38133	696.715									0.262	-69.7976	7.08733	66.0795
	1.0781	-161.424	58.0667	331.179		0.27381	-140.722	11.8538	74.3609							0.49286	-154.252	11.6233	76.1629								0.71733	531.199	8.37667	696.705									0.246667	-69.7471	7.08267	66.08
	1.08619	-161.423	58.0529	331.125		0.23381	-140.648	11.8657	74.3062							0.48619	-154.203	11.6114	76.1062								0.76067	531.248	8.38133	696.662									0.281333	-69.7086	7.05933	66.0548
	1.08429	-161.356	58.0519	331.074		0.25667	-140.586	11.8495	74.2629							0.47381	-154.166	11.6138	76.0314								0.74933	531.316	8.38267	696.624									0.336667	-69.6776	7.00733	66.0314
	1.05095	-161.313	58.0252	331.019		0.29143	-140.534	11.861	74.2257							0.49429	-154.14	11.5838	75.9643								0.69733	531.39	8.37733	696.587									0.369333	-69.6471	6.98333	66.021
	1.06619	-161.267	58.0091	330.963		0.28714	-140.438	11.8667	74.1871							0.50095	-154.099	11.5767	75.8652								0.662	531.482	8.33533	696.52									0.386	-69.5943	6.99067	65.9895
	1.04667	-161.218	58.0095	330.878		0.29048	-140.348	11.8557	74.1624							0.52381	-154.067	11.5814	75.799								0.63467	531.53	8.33267	696.435									0.379333	-69.5405	6.99267	65.9386
	1.02571	-161.182	57.9886	330.801		0.30048	-140.278	11.8557	74.1333							0.5181	-154.032	11.5791	75.75								0.58667	531.606	8.27533	696.362									0.384667	-69.5019	7.02	65.8971
	1.02238	-161.135	57.9786	330.769		0.31905	-140.208	11.8214	74.0829							0.53048	-153.969	11.5833	75.6629								0.51267	531.672	8.25933	696.299									0.383333	-69.4629	7.02333	65.8462
	1.00714	-161.092	57.9705	330.743		0.35	-140.126	11.7871	73.9795							0.53524	-153.943	11.5914	75.5724								0.468	531.684	8.256	696.236									0.418667	-69.4167	6.99933	65.8052
	0.9881	-161.04	57.9819	330.728		0.38476	-140.052	11.7762	73.9157							0.5219	-153.879	11.5824	75.4976								0.496	531.707	8.244	696.23									0.449333	-69.3943	6.972	65.7648
	0.98762	-160.998	57.9695	330.739		0.40238	-139.978	11.751	73.8605							0.50095	-153.834	11.6052	75.4105								0.57867	531.73	8.26133	696.222									0.424	-69.3333	6.97267	65.7233
	1.00095	-160.959	57.969	330.724		0.41762	-139.915	11.7357	73.8238							0.48524	-153.766	11.581	75.3762								0.568	531.752	8.304	696.16									0.394667	-69.2919	6.94733	65.7124
	1.00905	-160.9	57.9562	330.699		0.37286	-139.884	11.71	73.7867							0.4681	-153.703	11.5848	75.3486								0.56533	531.763	8.344	696.118									0.382667	-69.2919	6.94267	65.6714
	1.01619	-160.854	57.9562	330.702		0.36143	-139.807	11.7024	73.75							0.45333	-153.637	11.6	75.3214								0.55133	531.792	8.40533	696.069									0.374667	-69.2919	6.908	65.6562
	1.00714	-160.804	57.9438	330.688		0.38095	-139.713	11.6957	73.7							0.45238	-153.562	11.6052	75.2938								0.56667	531.778	8.416	696.026									0.350667	-69.2386	6.90933	65.6357
	0.98095	-160.746	57.9414	330.735		0.37714	-139.638	11.6748	73.6505							0.47571	-153.461	11.6	75.2638								0.55867	531.81	8.396	695.986									0.344667	-69.2076	6.93867	65.6024
	0.97667	-160.669	57.9271	330.733		0.3581	-139.551	11.6429	73.6376							0.46524	-153.407	11.5681	75.1972								0.528	531.829	8.41933	695.959									0.294667	-69.1848	6.99267	65.5567
	0.99095	-160.591	57.9276	330.696		0.3519	-139.477	11.6433	73.6048							0.44238	-153.373	11.5605	75.1729								0.498	531.851	8.406	695.927									0.240667	-69.1386	6.98467	65.5186
	1.01619	-160.519	57.93	330.672		0.34857	-139.384	11.6681	73.5548							0.48286	-153.263	11.5424	75.1391								0.53467	531.884	8.398	695.901									0.246667	-69.07	6.98133	65.4729
	1.00952	-160.463	57.9214	330.653		0.34571	-139.316	11.639	73.5048							0.49476	-153.164	11.5276	75.101								0.534	531.902	8.396	695.875									0.253333	-69.0395	6.918	65.4262
	1.00667	-160.387	57.909	330.622		0.35619	-139.285	11.62	73.4419							0.49476	-153.134	11.5229	75.0695								0.5	531.943	8.408	695.875									0.278	-69.009	6.922	65.3805
	1.00429	-160.319	57.8971	330.57		0.37667	-139.203	11.6024	73.3919							0.5	-153.121	11.5171	75.0329								0.482667	531.965	8.426	695.809									0.252667	-68.9448	6.89133	65.3195
	0.97333	-160.247	57.8995	330.534		0.40429	-139.129	11.5871	73.3724							0.52095	-153.113	11.5271	74.9895								0.486	532.021	8.412	695.769									0.244	-68.8838	6.872	65.2681
	0.96905	-160.202	57.889	330.512		0.41381	-139.041	11.5538	73.3281							0.52571	-153.091	11.5081	74.9767								0.454667	532.051	8.42067	695.732									0.225333	-68.8533	6.894	65.2076
	0.95476	-160.179	57.8876	330.491		0.41238	-138.942	11.5167	73.2595							0.51286	-153.079	11.5133	74.95								0.518	532.088	8.38733	695.703									0.214667	-68.7771	6.89933	65.1567
	0.96143	-160.141	57.8886	330.477		0.40857	-138.88	11.5143	73.1843							0.5581	-153.045	11.521	74.9291								0.456667	532.11	8.34667	695.677									0.223333	-68.7157	6.888	65.1162
	0.97905	-160.11	57.889	330.477		0.43476	-138.867	11.5238	73.1014							0.56381	-153.027	11.5081	74.8957								0.440667	532.159	8.302	695.644									0.245333	-68.6548	6.86133	65.1167
	0.98429	-160.079	57.8933	330.435		0.43381	-138.831	11.5019	73.0243							0.5681	-153.01	11.5071	74.8462								0.44	532.207	8.24867	695.617									0.248	-68.5862	6.856	65.0867
	0.99143	-160.054	57.8881	330.392		0.42762	-138.82	11.5286	72.9814							0.55143	-153.035	11.4614	74.8343								0.446667	532.274	8.198	695.583									0.306667	-68.51	6.88933	65.0771
	1.01381	-160.02	57.8824	330.332		0.40762	-138.794	11.5076	72.9481							0.51571	-153.004	11.4776	74.8262								0.420667	532.336	8.20867	695.539									0.354667	-68.4643	6.918	65.0467
	1.0219	-159.995	57.8733	330.275		0.37905	-138.801	11.519	72.9224							0.51905	-152.975	11.4957	74.8262								0.449333	532.391	8.184	695.489									0.37	-68.3871	6.90667	65.0371
	1.01619	-159.963	57.8543	330.207		0.37286	-138.79	11.5357	72.9157							0.5	-152.92	11.4967	74.8476								0.474	532.442	8.14333	695.41									0.378667	-68.3362	6.854	65.0386
	0.98333	-159.915	57.83	330.188		0.38	-138.796	11.5519	72.8905							0.48524	-152.856	11.5124	74.8648								0.53133	532.486	8.10067	695.354									0.358	-68.2757	6.842	65.0181
	0.99476	-159.89	57.8133	330.146		0.40524	-138.719	11.5548	72.8648							0.47952	-152.81	11.5314	74.8595								0.56067	532.531	8.12933	695.286									0.355333	-68.2152	6.84533	65.0276
	0.96524	-159.843	57.8086	330.124		0.41619	-138.682	11.5329	72.8414							0.4781	-152.769	11.5	74.8791								0.55333	532.567	8.16667	695.229									0.357333	-68.1076	6.874	65.0129
	0.96714	-159.814	57.8076	330.095		0.39048	-138.657	11.4952	72.8376							0.49571	-152.721	11.499	74.8729								0.56467	532.629	8.122	695.177									0.350667	-68.0771	6.892	65.0176
	1.00429	-159.772	57.7952	330.008		0.37286	-138.62	11.4962	72.7876							0.47048	-152.706	11.4833	74.8776								0.60733	532.674	8.092	695.118									0.356	-68.0776	6.93067	65.0186
	0.99286	-159.748	57.8152	329.944		0.37143	-138.595	11.4881	72.7248							0.4781	-152.636	11.4833	74.8776								0.68067	532.709	8.07933	695.042									0.396	-68.0476	6.97067	65.0262
	0.95286	-159.729	57.8238	329.924		0.34714	-138.561	11.4686	72.681							0.50286	-152.588	11.5219	74.8643								0.704	532.735	8.02467	694.989									0.408667	-68.0352	6.94467	65.0262
	0.90905	-159.679	57.8162	329.915		0.34429	-138.53	11.4371	72.6186							0.43619	-152.58	11.5138	74.8476								0.63667	532.739	8.00533	694.916									0.441333	-68.0367	6.93333	65.0181
	0.88619	-159.652	57.8124	329.887		0.33429	-138.503	11.4286	72.5881							0.43333	-152.519	11.5243	74.8167								0.63533	532.763	8.036	694.866									0.442667	-68.0443	6.942	65.0238
	0.86714	-159.629	57.8067	329.881		0.34238	-138.45	11.4224	72.5386							0.42286	-152.435	11.4943	74.7414								0.64533	532.787	8.02733	694.79									0.43	-68.0214	6.97733	65.0267
	0.8419	-159.611	57.8048	329.87		0.34619	-138.436	11.3986	72.4824							0.39714	-152.36	11.4867	74.6852								0.644	532.785	8.00067	694.748									0.478667	-68.0343	7.01067	65.0114
	0.78952	-159.575	57.7862	329.871		0.35524	-138.411	11.3843	72.4138							0.40048	-152.298	11.4686	74.6352								0.64933	532.789	8.02133	694.71									0.481333	-68.0186	6.98467	65.0119
	0.7781	-159.557	57.7848	329.846		0.33333	-138.38	11.3886	72.369							0.39429	-152.22	11.4643	74.5571								0.68733	532.787	8.02867	694.669									0.432	-68.0191	6.95	65.0014
	0.7781	-159.508	57.7752	329.82		0.31286	-138.343	11.3929	72.3191							0.4	-152.133	11.49	74.4938								0.71067	532.83	8.02533	694.613									0.446667	-68.0262	6.92	64.9914
	0.77048	-159.471	57.7729	329.766		0.31429	-138.306	11.3676	72.2524							0.35381	-152.083	11.4838	74.4481								0.71733	532.867	8.00333	694.581									0.548	-68.0252	6.95533	65.0119
	0.81048	-159.434	57.7567	329.689		0.28429	-138.27	11.3414	72.2105							0.33857	-152.009	11.4957	74.3981								0.702	532.918	8.00267	694.566									0.582	-68.0019	6.956	64.9909
	0.81667	-159.404	57.7243	329.637		0.25857	-138.231	11.34	72.1362							0.42381	-151.959	11.4976	74.3476								0.668	532.945	7.974	694.552									0.60867	-67.9862	6.94533	65.011
	0.82952	-159.345	57.7143	329.563		0.24048	-138.2	11.3252	72.0614							0.43952	-151.879	11.51	74.2605								0.67133	532.995	7.93267	694.544									0.638	-67.9714	6.92533	65.041
	0.80857	-159.296	57.7005	329.524		0.23619	-138.145	11.3338	71.9933							0.45524	-151.842	11.5	74.1857								0.66867	533.045	7.962	694.527									0.732	-67.9557	6.91267	65.0662
	0.78429	-159.265	57.6795	329.463		0.26095	-138.07	11.3338	71.9438							0.44762	-151.824	11.4719	74.1109								0.69267	533.102	7.948	694.495									0.768	-67.9324	6.83733	65.0814
	0.78571	-159.192	57.6838	329.42		0.24333	-138.006	11.3114	71.8624							0.46524	-151.806	11.4538	74.0328								0.68933	533.153	7.94733	694.438									0.76733	-67.9143	6.79667	65.0814
	0.79571	-159.13	57.6819	329.346		0.2481	-137.926	11.2776	71.799							0.47476	-151.8	11.4219	73.9533								0.70867	533.21	7.97333	694.364									0.79467	-67.8838	6.81533	65.0824
	0.75333	-159.094	57.6686	329.312		0.28952	-137.915	11.26	71.7371							0.47952	-151.773	11.4133	73.8786								0.64467	533.285	8.002	694.322									0.77267	-67.8529	6.83467	65.0829
	0.75095	-159.047	57.6443	329.209		0.28048	-137.915	11.25	71.679							0.48714	-151.744	11.4305	73.7847								0.658	533.356	7.988	694.283									0.77667	-67.8305	6.85667	65.0748
	0.73238	-158.984	57.6248	329.134		0.30238	-137.895	11.2405	71.6295							0.47333	-151.729	11.4286	73.7167								0.68533	533.426	7.97467	694.215									0.77067	-67.8157	6.88467	65.06
	0.68667	-158.964	57.6171	329.06		0.32762	-137.888	11.2181	71.6129							0.48143	-151.712	11.4362	73.6443								0.71533	533.5	7.99133	694.159									0.74533	-67.7624	6.866	65.0748
	0.70286	-158.906	57.5948	328.978		0.34714	-137.857	11.21	71.6071							0.48476	-151.715	11.4481	73.5705								0.73667	533.551	7.96267	694.103									0.70067	-67.7467	6.864	65.0667
	0.71762	-158.847	57.57	328.908		0.38952	-137.824	11.2186	71.6005							0.45286	-151.654	11.43	73.4833								0.776	533.63	7.93733	694.036									0.72133	-67.6981	6.86333	65.0514
	0.72	-158.813	57.549	328.835		0.42238	-137.825	11.2114	71.5938							0.46286	-151.613	11.4148	73.4505								0.76333	533.697	7.92733	693.97									0.70933	-67.6657	6.86533	65.0514
	0.74143	-158.792	57.5267	328.771		0.43333	-137.764	11.2067	71.5681							0.43667	-151.576	11.3781	73.419								0.73733	533.759	7.93	693.909									0.62133	-67.6033	6.82067	65.0457
	0.76524	-158.717	57.5233	328.699		0.41714	-137.704	11.1995	71.5681							0.42333	-151.546	11.3852	73.4071								0.71867	533.815	7.96733	693.811									0.572	-67.5648	6.82667	65.0581
	0.78095	-158.634	57.5205	328.628		0.42905	-137.624	11.2229	71.5619							0.43333	-151.502	11.3695	73.3814								0.73	533.912	7.932	693.747									0.524	-67.5138	6.82867	65.0738
	0.80429	-158.564	57.5024	328.527		0.42476	-137.558	11.221	71.5557							0.3981	-151.453	11.3881	73.3567								0.74733	533.976	7.88933	693.677									0.558	-67.4833	6.83467	65.0429
	0.82238	-158.465	57.46	328.473		0.42333	-137.484	11.2119	71.5505							0.3881	-151.433	11.4033	73.3357								0.784	534.05	7.87067	693.622									0.476667	-67.3829	6.79067	65.0838
	0.85524	-158.402	57.4314	328.413		0.4419	-137.429	11.241	71.5505							0.38857	-151.408	11.38	73.319								0.724	534.064	7.87867	693.582									0.512	-67.3395	6.8	65.0938
	0.86571	-158.351	57.4033	328.369		0.45238	-137.364	11.2376	71.5514							0.38238	-151.37	11.4057	73.29								0.676	534.087	7.868	693.502									0.51533	-67.3043	6.80867	65.0733
	0.82381	-158.275	57.3905	328.361		0.48048	-137.304	11.2514	71.5143							0.38667	-151.352	11.4119	73.2571								0.66667	534.086	7.874	693.439									0.496	-67.2738	6.80333	65.0533
	0.81381	-158.161	57.401	328.355		0.48714	-137.215	11.2576	71.4833							0.3	-151.279	11.3957	73.2243								0.71067	534.12	7.858	693.362									0.492667	-67.2233	6.80333	65.0333
	0.8181	-158.099	57.3857	328.349		0.50095	-137.153	11.2471	71.4529							0.26571	-151.255	11.4024	73.1995								0.73	534.121	7.868	693.299									0.467333	-67.1819	6.75733	65.0029
	0.84619	-158.033	57.3724	328.336		0.49095	-137.141	11.241	71.4148							0.27381	-151.206	11.4071	73.1752								0.746	534.125	7.86933	693.237									0.470667	-67.1338	6.72333	65.0029
	0.86524	-157.971	57.3743	328.346		0.46524	-137.129	11.2219	71.3781							0.28857	-151.167	11.4091	73.1505								0.744	534.127	7.85667	693.138									0.439333	-67.1033	6.72067	65.0029
	0.86571	-157.938	57.3586	328.325		0.46333	-137.111	11.2286	71.3409							0.30381	-151.129	11.4014	73.1205								0.69333	534.149	7.86067	693.077									0.441333	-67.05	6.73933	64.9919
	0.87429	-157.907	57.35	328.317		0.4381	-137.091	11.231	71.2981							0.31905	-151.105	11.3976	73.0667								0.61533	534.198	7.89067	693.055									0.464667	-66.9957	6.74333	64.9905
	0.90286	-157.859	57.3605	328.263		0.40143	-137.028	11.2348	71.249							0.30381	-151.076	11.3886	73.0414								0.592	534.25	7.90067	693.035									0.446	-66.9195	6.71667	64.9681
	0.9419	-157.84	57.3614	328.272		0.39714	-136.99	11.2695	71.1995							0.27381	-151.029	11.39	73.0109								0.55333	534.301	7.93933	692.993									0.450667	-66.8586	6.71667	64.9681
	0.98095	-157.821	57.3491	328.261		0.39143	-136.953	11.2843	71.1367							0.25857	-150.974	11.411	72.9681								0.534	534.344	7.92067	692.98									0.453333	-66.7814	6.722	64.9757
	1.00905	-157.784	57.3529	328.251		0.41191	-136.873	11.2933	71.0867							0.25619	-150.912	11.3824	72.9243								0.514	534.371	7.98133	692.962									0.454667	-66.6819	6.70667	64.9448
	1.0019	-157.782	57.33	328.24		0.42286	-136.823	11.31	71.0247							0.26429	-150.835	11.3819	72.8743								0.508	534.421	8.008	692.959									0.415333	-66.5981	6.708	64.9229
	1.02524	-157.767	57.3043	328.21		0.45143	-136.806	11.3038	70.9752							0.28238	-150.79	11.3857	72.8171								0.482667	534.433	7.99867	692.948									0.428	-66.53	6.74933	64.9152
	1.10714	-157.733	57.2981	328.191		0.42095	-136.742	11.3152	70.9262							0.31095	-150.711	11.3843	72.7343								0.508	534.479	8.03733	692.924									0.389333	-66.441	6.78733	64.9305
	1.17095	-157.655	57.31	328.15		0.41714	-136.723	11.3129	70.8767							0.36952	-150.677	11.3986	72.6619								0.534	534.522	8.05067	692.886									0.355333	-66.3657	6.804	64.9152
	1.16571	-157.624	57.2962	328.134		0.43429	-136.71	11.3024	70.8143							0.42095	-150.644	11.3976	72.6052								0.588	534.581	8.01534	692.871									0.368	-66.2819	6.82067	64.8814
	1.15952	-157.58	57.29	328.123		0.43952	-136.678	11.2929	70.7643							0.44	-150.613	11.3929	72.5576								0.57333	534.611	8.038	692.845									0.341333	-66.2057	6.818	64.881
	1.14905	-157.544	57.2948	328.1		0.46667	-136.643	11.2843	70.7267							0.45619	-150.567	11.3914	72.5086								0.558	534.665	8.00933	692.821									0.367333	-66.1295	6.838	64.8914
	1.13952	-157.543	57.3009	328.047		0.49905	-136.622	11.2814	70.6586							0.48429	-150.505	11.379	72.4633								0.52933	534.724	8.02667	692.785									0.401333	-66.1071	6.80733	64.871
	1.1381	-157.505	57.3195	328.003		0.51905	-136.582	11.2338	70.5838							0.48333	-150.468	11.3633	72.401								0.51467	534.78	8.03533	692.749									0.411333	-66.0457	6.77533	64.8609
	1.09	-157.469	57.3371	327.963		0.55238	-136.573	11.2367	70.5395							0.52	-150.408	11.3633	72.351								0.57667	534.84	8.038	692.726									0.414667	-66.0052	6.76533	64.8719
	1.08952	-157.438	57.3305	327.938		0.57762	-136.532	11.2548	70.49							0.55524	-150.357	11.3571	72.2933								0.622	534.914	8.014	692.704									0.412	-65.9443	6.78133	64.8719
	1.10381	-157.421	57.3105	327.875		0.60952	-136.532	11.2486	70.4714							0.59	-150.292	11.3352	72.2452								0.64333	534.989	8.00333	692.694									0.445333	-65.9433	6.80933	64.8719
	1.10381	-157.41	57.3	327.829		0.62	-136.519	11.2471	70.4586							0.62667	-150.215	11.3295	72.2071								0.65333	535.05	7.968	692.646									0.47	-65.9238	6.83333	64.8519
	1.11857	-157.378	57.2938	327.795		0.65143	-136.456	11.2376	70.4529							0.59952	-150.131	11.3214	72.1695								0.62733	535.111	7.96533	692.635									0.528	-65.9029	6.83933	64.8067
	1.13143	-157.321	57.2695	327.742		0.69143	-136.376	11.2243	70.4333							0.58714	-150.056	11.3281	72.1076								0.634	535.182	7.922	692.652									0.50467	-65.8267	6.86733	64.7457
	1.14667	-157.25	57.2748	327.706		0.69667	-136.325	11.2195	70.3843							0.59857	-150.031	11.3262	72.0643								0.59533	535.232	7.93333	692.646									0.474	-65.7805	6.89533	64.7767
	1.15095	-157.191	57.2819	327.67		0.67381	-136.252	11.2062	70.341							0.56714	-149.956	11.3424	72.0438								0.57667	535.277	7.91	692.604									0.432667	-65.7276	6.88133	64.7548
	1.12714	-157.144	57.2762	327.634		0.66381	-136.204	11.2019	70.3405							0.55429	-149.898	11.31	71.9938								0.55467	535.308	7.87733	692.526									0.412667	-65.6819	6.86067	64.7238
	1.11714	-157.094	57.2686	327.568		0.6781	-136.13	11.1795	70.2786							0.58571	-149.853	11.3071	71.9605								0.598	535.345	7.87667	692.467									0.407333	-65.6438	6.86467	64.7162
	1.09333	-157.025	57.2657	327.494		0.65476	-136.07	11.1757	70.2452							0.61762	-149.79	11.2729	71.9229								0.57267	535.358	7.88533	692.391									0.352667	-65.599	6.85933	64.6933
	1.07333	-156.951	57.2476	327.406		0.63524	-136.045	11.1552	70.2081							0.60619	-149.747	11.2981	71.8852								0.57667	535.407	7.86333	692.316									0.359333	-65.5762	6.85467	64.6933
	1.06476	-156.871	57.2552	327.352		0.65048	-135.997	11.1538	70.1581							0.60857	-149.742	11.2919	71.8433								0.54333	535.444	7.884	692.243									0.338	-65.5305	6.85733	64.7005
	1	-156.809	57.2695	327.285		0.6119	-135.918	11.1452	70.0967							0.57905	-149.724	11.281	71.8014								0.566	535.497	7.864	692.188									0.273333	-65.5076	6.9	64.7086
	0.91952	-156.799	57.2762	327.224		0.61191	-135.845	11.1238	70.04							0.55619	-149.71	11.3043	71.7662								0.56867	535.535	7.866	692.142									0.289333	-65.4976	6.90667	64.6852
	0.86905	-156.792	57.27	327.174		0.61762	-135.79	11.1129	69.9967							0.49381	-149.694	11.2743	71.7205								0.538	535.577	7.83933	692.093									0.286	-65.4595	6.92867	64.6857
	0.84476	-156.76	57.2605	327.109		0.62667	-135.742	11.1281	69.9533							0.45381	-149.678	11.2638	71.6629								0.54467	535.587	7.77	692.033									0.238	-65.4371	6.948	64.6967
	0.82619	-156.749	57.2552	327.056		0.61714	-135.701	11.12	69.9162							0.45333	-149.647	11.2586	71.6043								0.50467	535.623	7.77733	691.969									0.216667	-65.3757	6.93333	64.7067
	0.8119	-156.73	57.2438	327.017		0.61238	-135.702	11.1324	69.8667							0.45143	-149.62	11.2195	71.5533								0.60733	535.658	7.778	691.929									0.202667	-65.34	6.88667	64.7272
	0.82524	-156.692	57.2338	326.962		0.59286	-135.665	11.151	69.8153							0.44143	-149.571	11.2124	71.5029								0.65733	535.687	7.794	691.874									0.146667	-65.2791	6.81333	64.7172
	0.84048	-156.679	57.2162	326.892		0.63238	-135.632	11.1752	69.7719							0.43571	-149.522	11.2319	71.4652								0.65067	535.73	7.77867	691.822									0.169333	-65.229	6.764	64.7167
	0.88762	-156.64	57.2038	326.845		0.58905	-135.586	11.1719	69.7224							0.40238	-149.486	11.199	71.4029								0.68267	535.784	7.76933	691.802									0.188667	-65.1681	6.73267	64.6957
	0.89524	-156.614	57.2043	326.771		0.57286	-135.556	11.1748	69.6976							0.36905	-149.438	11.1605	71.3609								0.66933	535.811	7.79133	691.76									0.185333	-65.1371	6.72333	64.6957
	0.91238	-156.618	57.1976	326.739		0.52952	-135.532	11.1705	69.6357							0.32143	-149.384	11.169	71.2929								0.68667	535.838	7.76933	691.704									0.216667	-65.0814	6.734	64.6857
	0.87476	-156.576	57.2033	326.682		0.50667	-135.485	11.18	69.5738							0.30143	-149.337	11.1457	71.2348								0.65267	535.875	7.74933	691.653									0.288667	-65.0352	6.682	64.7052
	0.85048	-156.526	57.2005	326.624		0.48905	-135.469	11.1748	69.4991							0.3381	-149.29	11.1043	71.1724								0.66733	535.911	7.74733	691.591									0.322	-64.9752	6.65867	64.7352
	0.84905	-156.509	57.1995	326.553		0.48429	-135.437	11.19	69.431							0.3381	-149.242	11.0748	71.1509								0.7	535.957	7.74667	691.521									0.319333	-64.9529	6.63267	64.7814
	0.84857	-156.486	57.1738	326.501		0.48952	-135.393	11.1752	69.4052							0.28048	-149.181	11.0586	71.0776								0.71	536.029	7.75467	691.478									0.33	-64.9381	6.64867	64.7205
	0.82238	-156.455	57.1514	326.442		0.52905	-135.369	11.1929	69.3933							0.2981	-149.143	11.0438	71.0243								0.688	536.068	7.754	691.452									0.359333	-64.9076	6.64933	64.7229
	0.79762	-156.428	57.1176	326.409		0.53905	-135.353	11.1829	69.3191							0.31429	-149.105	11.0576	70.9743								0.68067	536.113	7.68333	691.438									0.342667	-64.8848	6.66133	64.7662
	0.8	-156.369	57.1219	326.371		0.52333	-135.302	11.1952	69.3129							0.28952	-149.053	11.0586	70.9076								0.74533	536.117	7.65933	691.39									0.324	-64.8467	6.62133	64.7971
	0.8081	-156.337	57.1057	326.355		0.52238	-135.289	11.1981	69.2905							0.2681	-149.028	11.0686	70.8581								0.73267	536.177	7.68733	691.362									0.360667	-64.8233	6.60067	64.8319
	0.83429	-156.318	57.1005	326.347		0.51476	-135.265	11.1962	69.2652							0.25048	-149	11.0619	70.8129								0.82733	536.238	7.676	691.362									0.325333	-64.8081	6.616	64.84
	0.84381	-156.275	57.1091	326.331		0.47381	-135.24	11.1681	69.2462							0.20905	-148.936	11.0605	70.7862								0.74067	536.278	7.64333	691.319									0.318667	-64.7948	6.68067	64.8786
	0.87952	-156.261	57.0986	326.334		0.44857	-135.235	11.161	69.2267							0.22619	-148.86	11.0343	70.7743								0.69267	536.319	7.58733	691.279									0.333333	-64.7714	6.75	64.8781
	0.90524	-156.223	57.0814	326.324		0.45238	-135.247	11.16	69.2143							0.21667	-148.828	11.0148	70.7495								0.70067	536.377	7.58867	691.248									0.382667	-64.7024	6.782	64.899
	0.92286	-156.132	57.0686	326.306		0.44333	-135.233	11.1738	69.1895							0.22571	-148.741	11.0224	70.7443								0.75333	536.423	7.54667	691.244									0.427333	-64.6438	6.79467	64.9295
	0.95381	-156.088	57.0586	326.271		0.42238	-135.201	11.1714	69.171							0.19714	-148.664	11.0005	70.7333								0.746	536.48	7.524	691.221									0.465333	-64.5748	6.80867	64.8381
	0.99238	-156.023	57.0372	326.238		0.4019	-135.186	11.1757	69.1591							0.17238	-148.582	10.9943	70.7338								0.73333	536.543	7.536	691.194									0.433334	-64.5391	6.80533	64.6676
	1.01714	-155.958	57.0481	326.206		0.36238	-135.148	11.1738	69.1219							0.17238	-148.517	10.9852	70.709								0.74533	536.6	7.542	691.156									0.378667	-64.4781	6.79733	64.4462
	1.01048	-155.901	57.0567	326.186		0.35762	-135.153	11.151	69.1048							0.18	-148.465	10.9862	70.7009								0.80267	536.65	7.52333	691.14									0.430667	-64.4276	6.778	64.2014
	1	-155.85	57.0724	326.172		0.32333	-135.158	11.1338	69.1071							0.19143	-148.42	10.9533	70.6757								0.83733	536.689	7.48267	691.103									0.458667	-64.4376	6.79	63.9571
	1.01143	-155.8	57.0619	326.152		0.34238	-135.129	11.1429	69.0924							0.18619	-148.37	10.9519	70.6509								0.82267	536.724	7.44067	691.058									0.491333	-64.3862	6.73	63.7305
	1.06952	-155.731	57.0524	326.151		0.34524	-135.091	11.1014	69.079							0.19095	-148.325	10.9619	70.6257								0.79867	536.773	7.43533	691.016									0.502	-64.3257	6.67933	63.5038
	1.08667	-155.657	57.0505	326.12		0.37571	-135.054	11.0757	69.0848							0.22143	-148.291	10.9529	70.5924								0.812	536.819	7.49733	690.97									0.524	-64.2348	6.62333	63.2691
	1.10714	-155.605	57.0405	326.1		0.41714	-135.017	11.0519	69.0676							0.23238	-148.263	10.9457	70.5757								0.76333	536.864	7.508	690.964									0.548	-64.1733	6.59133	63.0252
	1.08095	-155.566	57.0433	326.073		0.41857	-134.98	11.0252	69.0552							0.21857	-148.224	10.9414	70.5419								0.73267	536.908	7.45733	690.929									0.564	-64.1119	6.55133	62.7814
	1.07857	-155.528	57.04	326.084		0.41286	-134.956	11.0186	69.0619							0.2081	-148.174	10.9505	70.4924								0.68533	536.967	7.43467	690.885									0.58467	-64.0433	6.51533	62.5667
	1.06714	-155.489	57.0333	326.047		0.40571	-134.939	11.0062	69.0376							0.22762	-148.124	10.9505	70.4757								0.72733	536.99	7.44333	690.818									0.56667	-63.9743	6.47	62.3676
	1.05762	-155.471	57.0281	325.993		0.42095	-134.913	10.9933	69.0129							0.22952	-148.05	10.9395	70.4667								0.78067	537.029	7.452	690.771									0.56667	-63.9129	6.43067	62.1052
	1.14619	-155.432	57.0276	325.929		0.40571	-134.878	10.9933	68.9757							0.23476	-147.983	10.9333	70.4667								0.78733	537.038	7.42467	690.722									0.52667	-63.8514	6.40667	61.8252
	1.13619	-155.417	57.0052	325.867		0.46	-134.875	10.9767	68.9072							0.24429	-147.922	10.9067	70.429								0.736	537.087	7.46667	690.703									0.490667	-63.8048	6.36333	61.5424
	1.15333	-155.386	57.0195	325.793		0.4881	-134.819	10.9676	68.8324							0.25667	-147.848	10.8757	70.3952								0.77267	537.124	7.44667	690.668									0.484	-63.7433	6.33	61.2633
	1.17143	-155.346	57.0181	325.761		0.49048	-134.754	10.9824	68.7643							0.22762	-147.815	10.8448	70.3224								0.80267	537.118	7.40867	690.625									0.51333	-63.6871	6.29267	61.0086
	1.17095	-155.331	56.9971	325.673		0.51286	-134.678	10.9838	68.6962							0.21905	-147.772	10.8171	70.2719								0.766	537.143	7.40067	690.598									0.54067	-63.6776	6.29667	60.7229
	1.21095	-155.283	56.9929	325.612		0.52333	-134.597	11.0067	68.6533							0.20619	-147.738	10.8333	70.2095								0.68733	537.167	7.404	690.563									0.518	-63.6014	6.27867	60.4681
	1.21714	-155.219	56.99	325.545		0.52095	-134.533	11.0081	68.5976							0.20286	-147.702	10.8462	70.1662								0.63267	537.199	7.402	690.538									0.498667	-63.5405	6.254	60.1876
	1.18857	-155.181	56.9738	325.499		0.52905	-134.476	11.021	68.5314							0.23952	-147.689	10.8395	70.1214								0.66	537.241	7.40867	690.493									0.445333	-63.4795	6.28	59.8976
	1.18857	-155.114	56.9629	325.475		0.53238	-134.426	11.0181	68.4505							0.2581	-147.665	10.8619	70.0724								0.69133	537.292	7.43067	690.431									0.435333	-63.4286	6.25	59.7062
	1.17571	-155.067	56.9533	325.472		0.54381	-134.376	11.0033	68.3752							0.25238	-147.635	10.8676	70.0291								0.71	537.344	7.39267	690.392									0.402667	-63.3571	6.27067	59.5838
	1.1781	-155.025	56.9328	325.453		0.58476	-134.306	10.9867	68.3005							0.26048	-147.6	10.8933	69.98								0.68867	537.382	7.39867	690.33									0.388	-63.3057	6.276	59.5224
	1.17571	-154.982	56.9209	325.441		0.59286	-134.224	10.969	68.2424							0.24381	-147.586	10.8905	69.9095								0.682	537.434	7.45333	690.28									0.33	-63.2538	6.24867	59.5
	1.15667	-154.921	56.8924	325.411		0.58857	-134.148	10.9576	68.1757							0.24952	-147.555	10.9257	69.8719								0.668	537.489	7.48133	690.244									0.338	-63.1314	6.26	59.4695
	1.14238	-154.872	56.8862	325.378		0.58952	-134.085	10.9376	68.101							0.23667	-147.523	10.9448	69.8472								0.65733	537.53	7.49467	690.173									0.366	-63.1067	6.26667	59.431
	1.0519	-154.824	56.8748	325.327		0.57857	-134.067	10.8962	68.0095							0.22476	-147.503	10.9371	69.8057								0.66867	537.551	7.48667	690.095									0.404	-63.0757	6.27867	59.3524
	1.02762	-154.811	56.8562	325.276		0.55429	-134.011	10.8948	67.9343							0.2119	-147.487	10.9329	69.7948								0.69467	537.604	7.50133	690.039									0.451333	-63.0371	6.27067	59.3224
	1.02667	-154.762	56.8457	325.22		0.53762	-133.966	10.8862	67.8762							0.17238	-147.47	10.94	69.7824								0.708	537.68	7.45533	689.975									0.468667	-62.969	6.26667	59.2738
	1.08667	-154.724	56.8333	325.163		0.55429	-133.914	10.9195	67.8348							0.12429	-147.458	10.9567	69.7662								0.704	537.761	7.46933	689.912									0.448667	-62.9152	6.25333	59.2505
	1.10333	-154.68	56.8143	325.096		0.52952	-133.89	10.9133	67.7605							0.11476	-147.446	10.951	69.7495								0.74733	537.807	7.50333	689.883									0.471333	-62.8767	6.234	59.1976
	1.10667	-154.656	56.8171	325.044		0.54714	-133.823	10.9005	67.71							0.10238	-147.389	10.9638	69.7152								0.75533	537.85	7.486	689.853									0.463333	-62.8386	6.21133	59.1519
	1.15143	-154.612	56.8209	325.006		0.52381	-133.773	10.8957	67.6429							0.08286	-147.363	10.971	69.6662								0.714	537.9	7.47867	689.813									0.436667	-62.8005	6.22733	59.1067
	1.09762	-154.565	56.8214	324.957		0.5681	-133.75	10.8995	67.6048							0.05952	-147.32	10.9857	69.6424								0.72533	537.96	7.47667	689.782									0.431333	-62.7938	6.212	59.0714
	1.11333	-154.504	56.8257	324.917		0.51667	-133.725	10.8876	67.5862							0.06048	-147.307	10.9771	69.5867								0.74333	537.995	7.42333	689.757									0.465333	-62.751	6.19133	59.0338
	1.11286	-154.471	56.8052	324.894		0.52762	-133.655	10.871	67.5671							0.05667	-147.296	10.9776	69.5076								0.764	538.046	7.41933	689.73									0.45	-62.7362	6.222	59.0081
	1.05333	-154.43	56.7914	324.856		0.57238	-133.614	10.8705	67.5548							0.11286	-147.232	10.991	69.4648								0.73	538.11	7.45667	689.705									0.468	-62.7157	6.216	58.9576
	1.07476	-154.41	56.7981	324.834		0.57571	-133.562	10.8638	67.5543							0.14095	-147.214	10.9948	69.4028								0.738	538.169	7.46067	689.695									0.486667	-62.609	6.246	58.9371
	1.04238	-154.323	56.8005	324.791		0.5919	-133.537	10.8543	67.529							0.13381	-147.2	10.9924	69.3652								0.75067	538.237	7.45267	689.667									0.496667	-62.571	6.27867	58.901
	1.0419	-154.25	56.8071	324.77		0.61333	-133.461	10.8681	67.4981							0.12952	-147.111	10.9648	69.2967								0.756	538.264	7.446	689.614									0.50467	-62.5481	6.26933	58.8452
	1.06857	-154.187	56.8067	324.735		0.62286	-133.41	10.8595	67.4648							0.12619	-147.035	10.981	69.2538								0.776	538.312	7.43667	689.546									0.494	-62.5457	6.27733	58.7886
	1.07048	-154.149	56.8157	324.683		0.62048	-133.326	10.881	67.4657							0.11905	-146.973	10.9657	69.21								0.72333	538.341	7.434	689.516									0.44	-62.5581	6.23867	58.7452
	1.06857	-154.097	56.8195	324.602		0.62952	-133.259	10.8914	67.429							0.11857	-146.917	10.94	69.1281								0.666	538.349	7.40133	689.479									0.374667	-62.5738	6.216	58.6919
	1.07429	-154.047	56.82	324.545		0.5919	-133.203	10.8843	67.3857							0.10667	-146.867	10.891	69.0776								0.62933	538.369	7.41667	689.434									0.386667	-62.5614	6.21267	58.659
	1.06667	-154.008	56.8305	324.494		0.5981	-133.154	10.8867	67.3195							0.13095	-146.8	10.8667	69.0276								0.59133	538.373	7.40467	689.375									0.389333	-62.5724	6.19867	58.59
	1.06476	-153.977	56.8224	324.468		0.58905	-133.094	10.9024	67.26							0.10857	-146.769	10.8395	68.9595								0.498667	538.393	7.364	689.325									0.364667	-62.5876	6.20667	58.5491
	1.08143	-153.954	56.8214	324.409		0.58619	-133.041	10.901	67.2253							0.12571	-146.729	10.8038	68.8967								0.479333	538.419	7.394	689.293									0.321333	-62.5719	6.232	58.4733
	1.10143	-153.93	56.8005	324.333		0.57143	-132.956	10.94	67.1862							0.1081	-146.67	10.8095	68.859								0.485333	538.479	7.436	689.269									0.323333	-62.5719	6.232	58.4681
	1.09286	-153.862	56.7948	324.247		0.56	-132.905	10.9367	67.1248							0.09524	-146.612	10.8157	68.7967								0.448	538.522	7.43667	689.207									0.339333	-62.5643	6.24667	58.3914
	1.11238	-153.808	56.7833	324.172		0.54	-132.83	10.9562	67.0757							0.12857	-146.551	10.8133	68.7405								0.391333	538.534	7.46267	689.144									0.303333	-62.5414	6.27267	58.3457
	1.08714	-153.766	56.771	324.08		0.53667	-132.768	10.9438	67.0181							0.17619	-146.527	10.8252	68.6786								0.35	538.569	7.43933	689.118									0.325334	-62.5186	6.22667	58.2771
	1.09048	-153.704	56.7686	324.018		0.52238	-132.706	10.9267	66.98							0.20143	-146.482	10.8248	68.6286								0.364	538.602	7.39133	689.079									0.316667	-62.4952	6.22	58.2233
	1.07571	-153.642	56.7495	323.955		0.50476	-132.652	10.9438	66.9305							0.25238	-146.469	10.8195	68.5976								0.387333	538.658	7.37133	689.032									0.302	-62.4648	6.17733	58.1776
	1.06619	-153.61	56.7276	323.896		0.51429	-132.604	10.9176	66.8724							0.29095	-146.436	10.8076	68.53								0.399333	538.715	7.41	688.995									0.302667	-62.4267	6.148	58.1467
	1.07524	-153.563	56.7067	323.846		0.49095	-132.502	10.8924	66.8229							0.3281	-146.409	10.8	68.4133								0.391333	538.763	7.40667	688.947									0.288	-62.3876	6.138	58.0748
	1.06667	-153.524	56.6814	323.8		0.49619	-132.414	10.8886	66.7867							0.33048	-146.356	10.809	68.3733								0.332667	538.844	7.39733	688.901									0.282667	-62.3548	6.096	58.0086
	1.03714	-153.438	56.6752	323.759		0.47333	-132.396	10.8962	66.7119							0.32048	-146.315	10.8076	68.3281								0.383333	538.896	7.41333	688.859									0.284667	-62.3081	6.11333	57.9733
	1.08286	-153.365	56.6676	323.696		0.43905	-132.358	10.8938	66.6476							0.30952	-146.298	10.7667	68.3024								0.380667	538.953	7.45467	688.797									0.338667	-62.2476	6.13733	57.9424
	1.04	-153.292	56.6457	323.63		0.43429	-132.347	10.911	66.5672							0.30857	-146.259	10.75	68.2505								0.394667	538.974	7.44467	688.71									0.326667	-62.2324	6.18133	57.8509
	1.02524	-153.28	56.6219	323.536		0.43952	-132.309	10.9005	66.5091							0.30476	-146.182	10.7467	68.2043								0.446	539.018	7.44933	688.622									0.322	-62.1786	6.21733	57.7548
	1.04143	-153.267	56.5929	323.438		0.4281	-132.285	10.8862	66.4552							0.30286	-146.181	10.7686	68.1686								0.493333	539.068	7.468	688.565									0.294667	-62.1276	6.23467	57.7038
	1.02667	-153.272	56.5857	323.341		0.41429	-132.27	10.8548	66.43							0.2881	-146.152	10.7467	68.1081								0.495333	539.119	7.44267	688.528									0.314	-62.0814	6.23267	57.6738
	1.01952	-153.241	56.5567	323.262		0.42095	-132.279	10.8371	66.3795							0.29333	-146.08	10.751	68.0714								0.50933	539.158	7.40133	688.493									0.288667	-61.9876	6.19667	57.6538
	1.01524	-153.21	56.5424	323.18		0.41333	-132.279	10.8262	66.3414							0.30762	-146.035	10.7648	68.0476								0.60867	539.206	7.42333	688.428									0.311333	-61.9414	6.20867	57.6133
	1.03762	-153.199	56.4976	323.11		0.43143	-132.221	10.8443	66.329							0.30952	-145.996	10.7857	67.9914								0.64467	539.246	7.44133	688.401									0.328667	-61.9038	6.17267	57.5519
	1.0519	-153.168	56.4643	323.01		0.40857	-132.198	10.8871	66.311							0.28048	-145.977	10.8133	67.9414								0.63267	539.295	7.422	688.342									0.298	-61.8276	6.17333	57.5214
	1.06571	-153.15	56.4443	322.898		0.40381	-132.172	10.8605	66.3043							0.27524	-145.919	10.8071	67.8919								0.592	539.352	7.428	688.299									0.283333	-61.7624	6.21933	57.4867
	1.01286	-153.151	56.4276	322.845		0.38429	-132.152	10.8514	66.2919							0.27429	-145.852	10.8129	67.8367								0.56733	539.382	7.418	688.261									0.277333	-61.6862	6.25733	57.4638
	1.01048	-153.121	56.4362	322.815		0.37524	-132.101	10.8567	66.2733							0.30571	-145.819	10.8086	67.7624								0.61533	539.456	7.32733	688.201									0.286667	-61.5948	6.27067	57.4024
	1.01857	-153.078	56.441	322.791		0.42048	-132.063	10.861	66.2733							0.31476	-145.768	10.8067	67.72								0.59667	539.488	7.31467	688.178									0.323333	-61.5414	6.27333	57.3767
	0.98952	-153.039	56.4338	322.779		0.44762	-132.031	10.841	66.2605							0.32762	-145.678	10.7957	67.6562								0.57267	539.529	7.27667	688.153									0.362667	-61.5029	6.26133	57.3386
	0.9581	-152.995	56.4248	322.767		0.44952	-131.98	10.8219	66.2476							0.35952	-145.614	10.7743	67.6186								0.53867	539.545	7.23133	688.099									0.367333	-61.4648	6.25	57.2981
	0.93429	-152.963	56.4138	322.744		0.47429	-131.936	10.8219	66.21							0.39381	-145.588	10.7271	67.5681								0.578	539.567	7.21533	688.033									0.328667	-61.4119	6.21	57.2114
	0.9481	-152.927	56.4052	322.718		0.49571	-131.898	10.819	66.1852							0.37619	-145.552	10.7229	67.5176								0.598	539.586	7.186	688.017									0.296	-61.3657	6.144	57.1352
	0.93619	-152.866	56.4086	322.711		0.47143	-131.827	10.8276	66.1438							0.36143	-145.529	10.7181	67.46								0.558	539.619	7.184	687.991									0.29	-61.3429	6.09533	57.0567
	0.92476	-152.812	56.4076	322.673		0.45619	-131.809	10.8267	66.0938							0.34905	-145.494	10.681	67.439								0.50667	539.637	7.16667	687.962									0.323333	-61.32	6.032	57.0114
	0.92762	-152.725	56.4295	322.624		0.43476	-131.762	10.8124	66.0424							0.34571	-145.454	10.7062	67.3733								0.481333	539.629	7.15867	687.915									0.311333	-61.271	6.00733	56.9395
	0.95	-152.701	56.4119	322.6		0.41857	-131.712	10.851	66.01							0.36381	-145.425	10.7114	67.3567								0.467333	539.636	7.13933	687.892									0.350667	-61.2567	6.03667	56.8476
	0.9419	-152.656	56.4095	322.557		0.39429	-131.675	10.8238	65.9519							0.35905	-145.36	10.7338	67.2886								0.362	539.651	7.08667	687.838									0.308	-61.2257	6.03467	56.7867
	0.95714	-152.608	56.3971	322.536		0.36714	-131.655	10.8019	65.9352							0.33524	-145.283	10.7476	67.2557								0.350667	539.68	7.05867	687.791									0.348667	-61.1795	6.048	56.7562
	0.97952	-152.546	56.3929	322.51		0.33571	-131.612	10.7829	65.9014							0.35095	-145.26	10.739	67.1976								0.356	539.682	7.142	687.741									0.337333	-61.141	6.07	56.7691
	0.97048	-152.465	56.3738	322.486		0.33714	-131.593	10.7471	65.8848							0.34762	-145.199	10.7267	67.1314								0.353333	539.69	7.17067	687.682									0.354	-61.0995	6.03667	56.7381
	0.96571	-152.402	56.3581	322.479		0.3081	-131.517	10.7481	65.8433							0.33	-145.162	10.7562	67.0738								0.311333	539.691	7.184	687.618									0.386667	-61.061	5.988	56.6667
	0.96571	-152.347	56.36	322.458		0.30143	-131.463	10.7419	65.8186							0.34571	-145.13	10.7424	66.9991								0.248	539.702	7.23467	687.561									0.408	-61.0481	5.99867	56.6157
	0.96143	-152.297	56.3462	322.42		0.31095	-131.401	10.7295	65.7691							0.3419	-145.107	10.7543	66.9552								0.244	539.714	7.24333	687.521									0.378667	-61.0029	5.972	56.5872
	0.95952	-152.237	56.3514	322.371		0.2981	-131.392	10.6924	65.7062							0.32905	-145.034	10.75	66.9243								0.293333	539.732	7.24467	687.464									0.315333	-60.9567	5.99	56.5567
	0.96905	-152.175	56.3376	322.361		0.32381	-131.352	10.6219	65.641							0.35571	-144.951	10.7324	66.9								0.315333	539.743	7.24267	687.435									0.322	-60.9105	5.992	56.5262
	0.94571	-152.075	56.3391	322.353		0.32048	-131.331	10.6048	65.5571							0.37524	-144.87	10.7362	66.8624								0.28	539.73	7.23067	687.373									0.338667	-60.869	6.00667	56.4648
	0.98	-151.973	56.3229	322.286		0.33	-131.318	10.5819	65.4876							0.3981	-144.834	10.7062	66.8433								0.289333	539.764	7.27667	687.331									0.38	-60.7929	6.04733	56.3962
	0.99952	-151.94	56.3167	322.209		0.35095	-131.322	10.549	65.4457							0.4	-144.775	10.7057	66.8248								0.347333	539.736	7.30067	687.307									0.386	-60.7414	5.99667	56.3429
	1.02048	-151.902	56.2891	322.17		0.36476	-131.303	10.5367	65.4076							0.42286	-144.75	10.6814	66.781								0.363333	539.785	7.28467	687.272									0.342	-60.6833	6.00733	56.2848
	1.06286	-151.877	56.2895	322.108		0.35333	-131.29	10.5362	65.3452							0.42238	-144.735	10.6905	66.7581								0.383333	539.834	7.292	687.241									0.316	-60.6248	6.028	56.2314
	1.07238	-151.838	56.2752	322.069		0.33238	-131.288	10.5581	65.2909							0.38571	-144.648	10.6733	66.721								0.408667	539.908	7.31	687.194									0.316667	-60.5762	6.04133	56.1652
	1.0719	-151.807	56.2681	322.009		0.33048	-131.267	10.569	65.2419							0.36571	-144.517	10.6952	66.6724								0.494667	539.962	7.31533	687.165									0.351333	-60.5429	5.99667	56.1452
	1.08095	-151.778	56.2633	321.96		0.34905	-131.216	10.5829	65.2048							0.37143	-144.415	10.6624	66.6224								0.498	540.023	7.30667	687.114									0.322	-60.5129	5.96533	56.1148
	1.10762	-151.741	56.2367	321.899		0.36333	-131.204	10.5848	65.1962							0.39381	-144.332	10.6533	66.579								0.506	540.062	7.232	687.056									0.355333	-60.4752	5.99267	56.1014
	1.12857	-151.757	56.2152	321.899		0.3981	-131.14	10.6124	65.19							0.38762	-144.268	10.6767	66.5357								0.546	540.116	7.236	687.057									0.396	-60.399	5.98933	56.071
	1.12857	-151.752	56.181	321.848		0.43524	-131.109	10.6262	65.1657							0.37667	-144.209	10.6371	66.5229								0.57133	540.187	7.21933	687.023									0.375333	-60.3638	6.002	56.0867
	1.11095	-151.685	56.1795	321.769		0.45714	-131.035	10.5886	65.1852							0.35333	-144.14	10.6105	66.4914								0.564	540.271	7.21733	686.956									0.334667	-60.2714	5.988	56.0867
	1.09143	-151.644	56.1657	321.729		0.49429	-130.978	10.609	65.2081							0.35762	-144.081	10.6062	66.4657								0.59267	540.293	7.21467	686.911									0.311333	-60.241	6.00333	56.0557
	1.09381	-151.576	56.1562	321.671		0.52095	-130.891	10.61	65.1752							0.4181	-144.006	10.5843	66.4314								0.612	540.388	7.236	686.866									0.345333	-60.2262	6.004	56.0176
	1.07524	-151.54	56.1533	321.663		0.56	-130.834	10.6043	65.149							0.46143	-143.946	10.571	66.4148								0.60733	540.487	7.24867	686.829									0.384667	-60.2343	6.00467	55.9567
	1.07143	-151.512	56.1543	321.64		0.55095	-130.77	10.639	65.1324							0.48143	-143.894	10.5324	66.4105								0.64	540.593	7.182	686.812									0.372	-60.2424	5.99667	55.9186
	1.09429	-151.463	56.1481	321.601		0.61	-130.73	10.65	65.1071							0.49476	-143.843	10.5081	66.3852								0.636	540.685	7.154	686.786									0.335333	-60.2043	5.97333	55.8929
	1.07809	-151.422	56.141	321.563		0.62238	-130.667	10.6367	65.0571							0.49619	-143.827	10.4943	66.3719								0.61733	540.779	7.14467	686.75									0.328	-60.181	6.052	55.8619
	1.06476	-151.392	56.1443	321.563		0.59809	-130.579	10.6552	65.0443							0.51238	-143.75	10.4795	66.3657								0.64733	540.852	7.14533	686.705									0.350667	-60.1657	6.06533	55.8395
	1.06524	-151.333	56.1543	321.541		0.61095	-130.504	10.6795	65.0381							0.53238	-143.707	10.4771	66.3348								0.67933	540.949	7.14667	686.681									0.376667	-60.12	6.05933	55.819
	1.07429	-151.308	56.1395	321.487		0.6	-130.449	10.6986	64.9971							0.53619	-143.689	10.4614	66.3214								0.654	541.046	7.132	686.646									0.337333	-60.1043	6.02267	55.7886
	1.10048	-151.295	56.1486	321.437		0.65238	-130.367	10.7167	64.9562							0.52619	-143.655	10.4252	66.2895								0.58333	541.145	7.136	686.612									0.324667	-60.1124	6.05067	55.7505
	1.09571	-151.246	56.1362	321.409		0.64952	-130.294	10.7448	64.9076							0.5019	-143.63	10.4333	66.2705								0.55467	541.246	7.16	686.544									0.303333	-60.0895	6.04133	55.7352
	1.10667	-151.197	56.1176	321.38		0.63667	-130.22	10.7552	64.8581							0.48048	-143.589	10.4014	66.2386								0.53467	541.32	7.14467	686.491									0.326	-60.0643	6.034	55.7048
	1.09762	-151.147	56.12	321.329		0.60952	-130.159	10.759	64.8							0.46524	-143.552	10.4048	66.2257								0.54867	541.367	7.078	686.433									0.304667	-60.0457	6.018	55.6662
	1.08571	-151.096	56.101	321.289		0.61	-130.059	10.739	64.7748							0.46524	-143.532	10.3871	66.1981								0.57333	541.409	7.07867	686.371									0.358	-60.0048	6.00933	55.62
	1.13333	-151.041	56.101	321.207		0.63381	-129.992	10.7295	64.7167							0.47667	-143.519	10.3976	66.1605								0.57867	541.451	7.02867	686.321									0.413333	-59.9767	5.996	55.5967
	1.13333	-150.986	56.0933	321.155		0.65333	-129.918	10.7129	64.6662							0.44	-143.513	10.3914	66.16								0.59267	541.499	7.01533	686.257									0.452667	-59.9486	5.96867	55.5429
	1.11476	-150.946	56.0743	321.08		0.6381	-129.886	10.7043	64.6043							0.44952	-143.5	10.4005	66.1476								0.556	541.532	7.02333	686.196									0.438667	-59.9024	5.95333	55.5043
	1.12	-150.91	56.0805	321.02		0.62857	-129.817	10.699	64.53							0.44095	-143.482	10.3986	66.1224								0.55	541.559	7.02533	686.141									0.421333	-59.8557	5.95133	55.4667
	1.10048	-150.809	56.0671	320.945		0.63571	-129.791	10.6648	64.4433							0.44333	-143.467	10.3562	66.0967								0.56467	541.64	7.082	686.028									0.418667	-59.8252	5.94333	55.421
	1.09571	-150.743	56.0605	320.893		0.67	-129.753	10.6667	64.3705							0.45095	-143.449	10.3452	66.0591								0.60533	541.693	7.07467	685.93									0.420667	-59.7943	5.92267	55.3367
	1.11048	-150.701	56.059	320.86		0.69143	-129.746	10.6671	64.2657							0.46143	-143.423	10.3367	66.0276								0.636	541.718	7.05667	685.877									0.478667	-59.7562	5.87733	55.2524
	1.11381	-150.661	56.0467	320.798		0.68143	-129.72	10.6629	64.1519							0.45191	-143.406	10.2919	66.009								0.636	541.801	7.07467	685.834									0.458667	-59.6795	5.88267	55.1991
	1.11238	-150.653	56.0367	320.762		0.69857	-129.701	10.6557	64.0767							0.40429	-143.401	10.2871	65.9852								0.616	541.833	7.08667	685.808									0.476667	-59.6019	5.87667	55.1529
	1.12619	-150.614	56.0224	320.685		0.69619	-129.692	10.6705	64.0205							0.36667	-143.374	10.3	65.9629								0.62133	541.841	7.07133	685.784									0.489333	-59.5324	5.834	55.0991
	1.1081	-150.574	56.0176	320.629		0.69476	-129.675	10.6552	63.9295							0.37	-143.361	10.3071	65.9252								0.64733	541.855	7.09333	685.733									0.488667	-59.4633	5.82133	55.0562
	1.06667	-150.541	56.0167	320.567		0.66524	-129.665	10.6629	63.8471							0.37095	-143.355	10.31	65.9005								0.64333	541.866	7.08667	685.696									0.52667	-59.4095	5.812	55.01
	1.07143	-150.498	56.0048	320.545		0.6681	-129.649	10.6752	63.7848							0.33381	-143.35	10.3043	65.8571								0.70333	541.886	7.076	685.673									0.52267	-59.3329	5.76933	54.97
	1.13333	-150.43	55.9991	320.478		0.69333	-129.637	10.6643	63.6981							0.3081	-143.381	10.309	65.8076								0.68267	541.928	7.08933	685.655									0.491333	-59.241	5.72667	54.9386
	1.12524	-150.398	56.0005	320.423		0.67286	-129.633	10.6586	63.6295							0.32905	-143.398	10.331	65.8014								0.702	541.949	7.054	685.635									0.480667	-59.1948	5.748	54.8771
	1.1019	-150.337	56.031	320.399		0.66524	-129.596	10.67	63.6171							0.30429	-143.383	10.3319	65.7705								0.718	541.96	7.09267	685.625									0.498667	-59.1262	5.76333	54.8157
	1.08762	-150.289	56.0052	320.357		0.61667	-129.579	10.6562	63.5924							0.30476	-143.381	10.3424	65.7648								0.66133	541.99	7.07667	685.573									0.50867	-59.0338	5.79733	54.7848
	1.08619	-150.259	56.0029	320.327		0.61667	-129.524	10.6238	63.5733							0.33429	-143.355	10.35	65.7086								0.64	541.988	7.05	685.513									0.52	-59.0028	5.76733	54.7462
	1.07952	-150.196	56.0033	320.284		0.62	-129.487	10.62	63.54							0.38619	-143.319	10.3652	65.6652								0.64	542.052	7.082	685.44									0.53667	-58.9724	5.762	54.7157
	1.07095	-150.153	55.9952	320.236		0.60238	-129.45	10.6157	63.5052							0.38667	-143.27	10.3895	65.6209								0.608	542.093	7.05667	685.388									0.51267	-58.919	5.75333	54.6929
	1.07667	-150.085	55.9724	320.181		0.58762	-129.44	10.6443	63.45							0.37238	-143.215	10.3852	65.5876								0.58	542.134	7.02533	685.323									0.496	-58.881	5.75933	54.67
	1.02571	-150.041	55.9619	320.148		0.56714	-129.399	10.6395	63.4195							0.37143	-143.172	10.3943	65.5629								0.562	542.166	7.02	685.278									0.457333	-58.8124	5.764	54.6471
	1.06048	-149.978	55.95	320.105		0.56476	-129.331	10.639	63.3948							0.40429	-143.136	10.4429	65.5133								0.54133	542.21	7.002	685.206									0.488667	-58.7743	5.78333	54.6552
	1.06333	-149.921	55.9567	320.098		0.5419	-129.314	10.6457	63.3819							0.38952	-143.074	10.4724	65.4514								0.526	542.252	6.95733	685.142									0.49	-58.7443	5.758	54.6324
	1.05857	-149.857	55.9324	320.057		0.52524	-129.285	10.6319	63.3405							0.36619	-143.012	10.4586	65.3895								0.598	542.29	6.956	685.089									0.514	-58.719	5.76267	54.6014
	1.08143	-149.817	55.9424	320.032		0.48857	-129.251	10.6557	63.3033							0.38619	-142.935	10.4667	65.3276								0.57067	542.32	6.91867	685.054									0.495333	-58.6271	5.818	54.5857
	1.06048	-149.793	55.941	320.037		0.45857	-129.209	10.6314	63.2514							0.40333	-142.879	10.47	65.2719								0.618	542.374	6.92	685.052									0.444	-58.5357	5.84	54.5552
	1.02762	-149.788	55.9324	319.969		0.4181	-129.17	10.6157	63.2324							0.39905	-142.83	10.4795	65.2162								0.57933	542.411	6.918	685.017									0.457333	-58.4819	5.83333	54.5248
	1.03238	-149.769	55.9205	319.925		0.3981	-129.123	10.6062	63.2157							0.38381	-142.772	10.4948	65.1619								0.606	542.437	6.92067	684.962									0.494	-58.4286	5.864	54.4638
	1.05429	-149.712	55.9257	319.862		0.36905	-129.11	10.6129	63.1852							0.38333	-142.704	10.5157	65.1119								0.56933	542.478	6.92867	684.924									0.465333	-58.391	5.81533	54.4105
	1.03667	-149.677	55.9148	319.831		0.33905	-129.028	10.6181	63.1352							0.38714	-142.636	10.501	65.0605								0.55933	542.537	6.88267	684.867									0.412667	-58.3152	5.79667	54.3648
	1.06667	-149.638	55.909	319.791		0.34571	-128.94	10.6138	63.1095							0.37571	-142.562	10.5162	65.0109								0.59533	542.593	6.91867	684.825									0.446667	-58.2548	5.75133	54.3009
	1.0681	-149.591	55.8957	319.76		0.36571	-128.886	10.5933	63.1014							0.37143	-142.473	10.5519	64.9862								0.62267	542.638	6.918	684.79									0.480667	-58.2176	5.78133	54.2405
	1.06619	-149.577	55.881	319.687		0.35048	-128.829	10.5352	63.0886							0.41143	-142.368	10.5662	64.9057								0.602	542.66	6.89467	684.754									0.438667	-58.1571	5.81933	54.189
	1.00667	-149.586	55.88	319.654		0.32571	-128.803	10.5324	63.0557							0.42238	-142.28	10.5714	64.8372								0.61267	542.691	6.912	684.689									0.50267	-58.1571	5.81867	54.0986
	0.97333	-149.535	55.8714	319.592		0.36429	-128.74	10.5062	63.019							0.40905	-142.205	10.5638	64.7319								0.55333	542.728	6.92	684.624									0.516	-58.1114	5.842	54.0681
	0.97809	-149.48	55.8271	319.538		0.36095	-128.691	10.5052	62.9695							0.41	-142.14	10.5595	64.6452								0.512	542.795	6.92933	684.519									0.52067	-58.0962	5.87867	54.0071
	0.97952	-149.436	55.8243	319.471		0.37952	-128.641	10.5062	62.9324							0.39714	-142.07	10.5805	64.54								0.5	542.837	6.97733	684.493									0.51867	-58.0581	5.82667	53.9457
	0.96476	-149.376	55.8143	319.413		0.38333	-128.603	10.5248	62.8952							0.37571	-142.01	10.5829	64.4848								0.495333	542.911	7.048	684.46									0.522	-58.02	5.84467	53.8819
	0.96381	-149.327	55.7943	319.379		0.38238	-128.577	10.5195	62.8457							0.31333	-141.966	10.59	64.4								0.438667	542.973	7.032	684.44									0.512	-57.9743	5.84933	53.8181
	0.93381	-149.298	55.7909	319.37		0.41571	-128.539	10.5162	62.8143							0.31	-141.896	10.5471	64.3338								0.51733	543.031	7.06667	684.382									0.54933	-57.9438	5.762	53.7443
	0.93238	-149.252	55.7886	319.361		0.42476	-128.49	10.491	62.8205							0.32	-141.856	10.501	64.251								0.51467	543.09	7.054	684.362									0.57933	-57.951	5.73667	53.6629
	0.95714	-149.214	55.7795	319.362		0.43476	-128.438	10.4819	62.7852							0.31714	-141.83	10.4719	64.1505								0.51133	543.123	7.06133	684.329									0.57333	-57.9357	5.74667	53.6019
	0.8919	-149.178	55.7752	319.335		0.41952	-128.398	10.4752	62.761							0.30524	-141.818	10.4295	64.0571								0.478	543.157	7.03467	684.328									0.56467	-57.8748	5.732	53.5152
	0.86429	-149.11	55.7648	319.306		0.46905	-128.317	10.441	62.6986							0.29952	-141.807	10.4062	63.9881								0.498	543.174	7.026	684.308									0.53267	-57.8281	5.74667	53.4543
	0.83429	-149.066	55.7771	319.26		0.49143	-128.254	10.4448	62.6652							0.29762	-141.786	10.4014	63.9505								0.51533	543.226	7.03667	684.273									0.55467	-57.7467	5.734	53.3933
	0.80524	-149.016	55.7695	319.21		0.5081	-128.205	10.421	62.6338							0.29762	-141.777	10.4186	63.8948								0.50667	543.241	6.98	684.219									0.477333	-57.7162	5.726	53.3481
	0.83048	-148.991	55.7386	319.125		0.51143	-128.146	10.4267	62.6214							0.26381	-141.759	10.4371	63.8819								0.489333	543.286	6.97667	684.184									0.442	-57.6929	5.712	53.3024
	0.86048	-148.954	55.7048	319.08		0.53381	-128.054	10.43	62.5843							0.29667	-141.709	10.439	63.8176								0.477333	543.333	6.96467	684.138									0.50733	-57.6429	5.65867	53.2643
	0.8681	-148.915	55.6957	319.034		0.5419	-127.99	10.4419	62.5409							0.31667	-141.656	10.4662	63.76								0.452	543.393	6.942	684.1									0.489333	-57.61	5.672	53.2257
	0.84429	-148.896	55.6643	318.99		0.53952	-127.903	10.4438	62.5095							0.32476	-141.627	10.4457	63.71								0.482667	543.453	6.97	684.041									0.494667	-57.5719	5.62933	53.1876
	0.84429	-148.872	55.6495	318.937		0.59857	-127.852	10.4476	62.46							0.34286	-141.597	10.4329	63.6348								0.54867	543.503	6.95467	684.007									0.473333	-57.5391	5.59733	53.1514
	0.80857	-148.86	55.6419	318.856		0.61095	-127.838	10.4314	62.4209							0.37048	-141.573	10.4043	63.61								0.572	543.534	6.904	683.964									0.486	-57.4976	5.59267	53.0929
	0.82333	-148.85	55.631	318.78		0.6219	-127.781	10.4314	62.3543							0.38571	-141.537	10.3333	63.5476								0.618	543.59	6.81667	683.904									0.45	-57.4486	5.56933	53.0624
	0.83762	-148.786	55.6248	318.713		0.62429	-127.76	10.4657	62.3048							0.37571	-141.512	10.341	63.5162								0.62133	543.656	6.81267	683.828									0.461333	-57.4381	5.58533	52.9905
	0.8619	-148.713	55.5895	318.637		0.64	-127.717	10.4624	62.2628							0.41857	-141.445	10.3176	63.4972								0.574	543.726	6.77733	683.793									0.432	-57.3467	5.57867	52.9443
	0.88286	-148.679	55.5538	318.612		0.63571	-127.696	10.4595	62.21							0.41667	-141.384	10.2805	63.4967								0.55667	543.77	6.79133	683.772									0.398667	-57.3005	5.56133	52.8686
	0.88714	-148.652	55.5586	318.553		0.65286	-127.658	10.4224	62.18							0.43905	-141.34	10.2648	63.4714								0.59067	543.808	6.79133	683.755									0.405333	-57.2319	5.57267	52.8376
	0.87762	-148.62	55.5343	318.525		0.60143	-127.624	10.4057	62.1419							0.48571	-141.301	10.2462	63.4714								0.59333	543.898	6.79333	683.724									0.394	-57.1781	5.58933	52.7924
	0.90762	-148.593	55.5386	318.487		0.63095	-127.611	10.3676	62.0895							0.51238	-141.278	10.2333	63.4462								0.66667	543.943	6.792	683.706									0.424667	-57.1243	5.588	52.7571
	0.89857	-148.55	55.5333	318.436		0.63667	-127.599	10.3652	62.0524							0.54286	-141.254	10.211	63.4562								0.63467	543.999	6.818	683.686									0.444	-57.0557	5.62267	52.7371
	0.90333	-148.49	55.5191	318.386		0.58143	-127.573	10.3733	61.9905							0.54714	-141.23	10.2305	63.4171								0.66333	544.043	6.83467	683.687									0.45	-56.9943	5.668	52.7195
	0.87667	-148.46	55.5186	318.343		0.56714	-127.525	10.3876	61.9324							0.55524	-141.188	10.2624	63.3795								0.68267	544.103	6.864	683.651									0.446667	-56.8957	5.65	52.7167
	0.86667	-148.386	55.5019	318.299		0.56667	-127.476	10.3886	61.899							0.55095	-141.152	10.2481	63.3424								0.74733	544.165	6.83867	683.627									0.426667	-56.819	5.65533	52.6862
	0.91048	-148.337	55.4995	318.275		0.55809	-127.46	10.389	61.8367							0.53524	-141.11	10.2357	63.299								0.78133	544.209	6.87267	683.591									0.428667	-56.7629	5.626	52.6805
	0.98571	-148.295	55.4933	318.241		0.54667	-127.433	10.4229	61.8124							0.51333	-141.065	10.2438	63.2557								0.82467	544.301	6.85067	683.571									0.421333	-56.7019	5.65667	52.6724
	0.96619	-148.23	55.4743	318.216		0.57429	-127.41	10.4295	61.7629							0.53238	-141.027	10.2757	63.2067								0.71	544.353	6.82133	683.559									0.478667	-56.6714	5.65533	52.6414
	0.94762	-148.191	55.4419	318.164		0.59571	-127.359	10.4124	61.7443							0.54524	-140.986	10.2781	63.1567								0.696	544.43	6.80333	683.554									0.478667	-56.6638	5.68867	52.61
	0.91476	-148.125	55.441	318.148		0.59333	-127.318	10.3795	61.7129							0.58143	-140.936	10.2424	63.0824								0.66	544.479	6.81067	683.529									0.50667	-56.6719	5.70867	52.5619
	0.91143	-148.039	55.4481	318.122		0.59905	-127.295	10.3438	61.6814							0.58238	-140.916	10.23	63.0495								0.64067	544.526	6.83067	683.477									0.495333	-56.6914	5.73467	52.5238
	0.92429	-147.99	55.4371	318.097		0.64095	-127.249	10.3081	61.6619							0.58714	-140.908	10.2157	63.0248								0.64533	544.585	6.83	683.432									0.488667	-56.6938	5.77067	52.4933
	0.90476	-147.906	55.439	318.075		0.64667	-127.21	10.2971	61.6305							0.58381	-140.876	10.2171	62.9752								0.65	544.63	6.81533	683.401									0.53733	-56.6938	5.80733	52.4652
	0.92333	-147.831	55.4324	318.058		0.63143	-127.166	10.2548	61.6114							0.57619	-140.826	10.2219	62.9343								0.60733	544.675	6.832	683.348									0.53133	-56.6833	5.82333	52.4143
	0.92333	-147.745	55.4133	318.047		0.63857	-127.116	10.2514	61.5738							0.56286	-140.79	10.2352	62.8719								0.592	544.721	6.85467	683.297									0.55467	-56.6938	5.82467	52.4043
	0.93571	-147.656	55.4148	318.029		0.6581	-127.059	10.2214	61.5738							0.54524	-140.76	10.239	62.8095								0.50533	544.783	6.87267	683.242									0.57667	-56.6424	5.81667	52.3733
	0.95381	-147.618	55.4181	318.019		0.68667	-126.984	10.231	61.5233							0.52095	-140.729	10.2181	62.7786								0.506	544.836	6.84533	683.194									0.544	-56.6119	5.764	52.3638
	0.96571	-147.575	55.4162	318.016		0.68714	-126.903	10.2067	61.4733							0.47238	-140.728	10.1962	62.7229								0.479333	544.903	6.84667	683.113									0.61533	-56.5914	5.73533	52.3638
	0.99952	-147.543	55.4148	317.988		0.66905	-126.828	10.2095	61.4138							0.44571	-140.728	10.2052	62.6729								0.448	544.989	6.82067	683.039									0.58333	-56.5457	5.73733	52.3333
	1.01476	-147.505	55.4071	317.974		0.66238	-126.784	10.219	61.3495							0.41095	-140.704	10.2105	62.6233								0.398	545.076	6.852	682.98									0.56267	-56.4995	5.72467	52.3029
	1.02238	-147.468	55.4105	317.933		0.69571	-126.71	10.23	61.2943							0.36762	-140.691	10.1943	62.5857								0.391333	545.114	6.83867	682.908									0.52	-56.4614	5.744	52.2719
	1.0319	-147.43	55.3976	317.889		0.66333	-126.635	10.2576	61.2405							0.31905	-140.654	10.169	62.53								0.347333	545.16	6.84333	682.854									0.488667	-56.4238	5.74267	52.2486
	1.04	-147.424	55.3914	317.864		0.66429	-126.542	10.2624	61.1781							0.3019	-140.634	10.1633	62.4929								0.466	545.178	6.84667	682.806									0.448667	-56.4	5.72333	52.2257
	1.02714	-147.383	55.3924	317.821		0.69571	-126.474	10.271	61.1281							0.29571	-140.628	10.1343	62.4495								0.512	545.215	6.85467	682.75									0.421333	-56.3595	5.73333	52.2181
	1.01238	-147.336	55.3943	317.78		0.7381	-126.433	10.2443	61.0371							0.28667	-140.616	10.1224	62.3962								0.51667	545.239	6.84333	682.698									0.404	-56.3362	5.72267	52.1952
	0.99143	-147.311	55.4014	317.727		0.75857	-126.401	10.2071	60.9548							0.30762	-140.583	10.1133	62.3757								0.522	545.266	6.81467	682.646									0.421333	-56.3214	5.68533	52.1567
	0.95143	-147.261	55.3843	317.653		0.78429	-126.36	10.1557	60.8924							0.33857	-140.549	10.0933	62.3462								0.526	545.315	6.80067	682.581									0.466667	-56.2933	5.646	52.121
	0.89476	-147.235	55.3824	317.589		0.76	-126.331	10.1238	60.8005							0.35762	-140.517	10.0657	62.2919								0.52533	545.318	6.744	682.525									0.442667	-56.2629	5.636	52.0581
	0.89714	-147.205	55.3724	317.551		0.74143	-126.317	10.1243	60.7505							0.35095	-140.477	10.0567	62.2771								0.53933	545.363	6.69267	682.448									0.424	-56.2243	5.59733	52.0281
	0.92619	-147.174	55.3829	317.478		0.73333	-126.29	10.1419	60.6881							0.32238	-140.428	10.0443	62.2691								0.54467	545.38	6.67533	682.389									0.392	-56.1705	5.57467	51.9981
	0.95381	-147.116	55.3814	317.418		0.70905	-126.266	10.1652	60.6381							0.31667	-140.385	10.07	62.2386								0.544	545.401	6.65333	682.327									0.348	-56.0938	5.582	51.9624
	0.93143	-147.071	55.3738	317.386		0.7281	-126.247	10.1852	60.5824							0.28238	-140.329	10.0967	62.1886								0.544	545.454	6.68133	682.308									0.359333	-56.0329	5.59	51.9086
	0.86667	-147.029	55.3852	317.356		0.70667	-126.2	10.19	60.5267							0.25667	-140.256	10.0852	62.139								0.55733	545.474	6.65733	682.282									0.303333	-55.9491	5.61333	51.8552
	0.91048	-146.986	55.3838	317.333		0.68571	-126.164	10.1824	60.4648							0.23238	-140.2	10.061	62.1143								0.61267	545.507	6.678	682.23									0.364	-55.8776	5.59667	51.7838
	0.90476	-146.923	55.3795	317.312		0.64524	-126.14	10.1848	60.4005							0.24048	-140.169	10.0495	62.0757								0.60733	545.545	6.67333	682.201									0.347333	-55.8214	5.59933	51.7333
	0.93143	-146.866	55.3762	317.282		0.60714	-126.122	10.1838	60.3448							0.22619	-140.095	10.0152	62.0448								0.616	545.571	6.65267	682.162									0.361333	-55.7295	5.596	51.6871
	0.92714	-146.799	55.3652	317.25		0.56952	-126.08	10.1938	60.27							0.26952	-140.049	9.9957	61.9886								0.636	545.592	6.66533	682.136									0.378667	-55.73	5.552	51.6414
	0.88143	-146.731	55.3524	317.195		0.53286	-126.057	10.131	60.2205							0.28	-140.014	9.9933	61.9448								0.53	545.607	6.648	682.116									0.379333	-55.6719	5.54933	51.5771
	0.86619	-146.662	55.3491	317.148		0.51571	-126.045	10.1348	60.1957							0.29571	-139.964	10.011	61.901								0.47	545.621	6.63267	682.108									0.377333	-55.6105	5.54933	51.5162
	0.8519	-146.594	55.3514	317.1		0.52238	-126.02	10.129	60.171							0.32286	-139.939	9.9962	61.8452								0.466	545.605	6.63733	682.057									0.466	-55.5595	5.52067	51.5005
	0.83143	-146.512	55.3457	317.051		0.51905	-126	10.1238	60.1362							0.35857	-139.896	9.9805	61.7895								0.452	545.574	6.69133	682.036									0.447333	-55.4986	5.54933	51.4395
	0.84	-146.446	55.3505	317.027		0.5081	-125.995	10.1324	60.1357							0.36095	-139.853	9.9557	61.7152								0.460667	545.559	6.73333	682.025									0.406667	-55.4476	5.56	51.3862
	0.84381	-146.377	55.3448	316.966		0.48333	-125.971	10.1476	60.1152							0.39	-139.809	9.9619	61.6905								0.461333	545.543	6.782	681.995									0.416	-55.3962	5.53933	51.3329
	0.8319	-146.327	55.351	316.907		0.48571	-125.948	10.1257	60.1233							0.39333	-139.753	9.9752	61.6338								0.481333	545.55	6.83867	681.97									0.406667	-55.3667	5.524	51.2638
	0.86	-146.265	55.3305	316.846		0.47952	-125.906	10.0933	60.111							0.41667	-139.696	9.9576	61.5962								0.514	545.54	6.852	681.933									0.424667	-55.331	5.53867	51.1871
	0.84238	-146.221	55.3214	316.766		0.47714	-125.898	10.061	60.1095							0.40238	-139.62	9.9505	61.5752								0.498	545.541	6.874	681.897									0.450667	-55.271	5.542	51.1033
	0.83619	-146.179	55.3052	316.71		0.46571	-125.881	10.0648	60.1419							0.3881	-139.571	9.949	61.5405								0.558	545.541	6.83333	681.828									0.418667	-55.2248	5.548	51.05
	0.86619	-146.141	55.3014	316.653		0.4281	-125.862	10.1148	60.1005							0.38714	-139.51	9.9586	61.5071								0.55267	545.508	6.824	681.806									0.383333	-55.161	5.478	50.979
	0.85429	-146.086	55.2857	316.585		0.42952	-125.815	10.1095	60.0795							0.36524	-139.479	9.9471	61.5243								0.52	545.543	6.80733	681.754									0.347333	-55.0852	5.48	50.9176
	0.85238	-146.057	55.2838	316.521		0.4119	-125.763	10.0895	60.0295							0.36286	-139.419	9.9367	61.489								0.52733	545.549	6.81533	681.731									0.338	-55.0091	5.52533	50.8567
	0.87857	-146.009	55.2552	316.471		0.38333	-125.707	10.0519	59.9733							0.37571	-139.378	9.9357	61.4662								0.51067	545.6	6.824	681.685									0.33	-54.9533	5.534	50.7876
	0.89	-145.974	55.241	316.426		0.37524	-125.643	10.02	59.9109							0.36238	-139.322	9.9357	61.4348								0.45	545.65	6.792	681.652									0.368667	-54.8976	5.566	50.7719
	0.91762	-145.948	55.2414	316.344		0.34286	-125.61	10.0124	59.8733							0.35429	-139.273	9.909	61.4267								0.508	545.683	6.80933	681.601									0.351333	-54.8472	5.574	50.7567
	0.98333	-145.9	55.2252	316.256		0.33762	-125.58	10.0148	59.8171							0.39238	-139.228	9.8748	61.3762								0.495333	545.731	6.812	681.567									0.375333	-54.8067	5.552	50.7486
	0.97333	-145.851	55.2038	316.167		0.35571	-125.542	9.9914	59.7733							0.4381	-139.201	9.8733	61.3319								0.51533	545.781	6.80533	681.55									0.305333	-54.7352	5.564	50.7486
	0.97095	-145.831	55.1962	316.081		0.3919	-125.506	9.9919	59.749							0.4419	-139.158	9.8538	61.2886								0.55867	545.811	6.772	681.527									0.276	-54.6895	5.53333	50.7381
	0.9819	-145.788	55.1886	316.002		0.38571	-125.424	9.9795	59.6995							0.48762	-139.116	9.8671	61.2195								0.566	545.864	6.726	681.508									0.285333	-54.6591	5.51533	50.7224
	0.9981	-145.741	55.1829	315.939		0.38762	-125.4	9.9643	59.6581							0.46571	-139.074	9.8886	61.1819								0.58733	545.868	6.68667	681.492									0.283333	-54.5976	5.5	50.6867
	1.0381	-145.69	55.1767	315.853		0.40857	-125.356	9.991	59.6024							0.51048	-139.033	9.89	61.1595								0.60733	545.95	6.67133	681.46									0.330667	-54.5433	5.52467	50.649
	1.0619	-145.639	55.1524	315.778		0.41857	-125.306	9.9871	59.5586							0.54952	-139.008	9.9086	61.1224								0.57933	546.015	6.67067	681.428									0.32	-54.4919	5.52867	50.5876
	1.00619	-145.582	55.1538	315.68		0.43	-125.264	9.9633	59.5395							0.55952	-138.946	9.9043	61.0848								0.63733	546.064	6.61133	681.385									0.312	-54.4309	5.51333	50.5191
	1.01619	-145.548	55.131	315.58		0.44714	-125.196	9.96	59.5067							0.56905	-138.902	9.9195	61.0429								0.562	546.151	6.58067	681.34									0.326667	-54.39	5.50667	50.4733
	1.00952	-145.506	55.1186	315.496		0.46143	-125.133	9.9319	59.4195							0.59095	-138.835	9.9295	61.0176								0.546	546.22	6.61067	681.27									0.385333	-54.339	5.56467	50.4276
	0.97571	-145.479	55.1091	315.462		0.50095	-125.064	9.8838	59.3776							0.6081	-138.757	9.9148	60.9491								0.57533	546.314	6.59067	681.21									0.392667	-54.2981	5.59067	50.3743
	0.96762	-145.429	55.0995	315.415		0.49905	-125.025	9.8848	59.3571							0.59952	-138.686	9.909	60.8414								0.60733	546.395	6.59267	681.151									0.423333	-54.221	5.51933	50.321
	0.96524	-145.403	55.0929	315.384		0.49667	-124.975	9.8814	59.32							0.59476	-138.646	9.93	60.7462								0.63667	546.458	6.62533	681.1									0.495333	-54.16	5.486	50.25
	1.00381	-145.365	55.0881	315.367		0.46667	-124.904	9.9033	59.2462							0.60571	-138.6	9.9429	60.6595								0.69133	546.544	6.61267	681.079									0.460667	-54.1386	5.442	50.1967
	1.01476	-145.329	55.0795	315.338		0.45381	-124.839	9.9143	59.1548							0.59714	-138.549	9.9571	60.5614								0.71867	546.618	6.60267	681.055									0.472667	-54.0776	5.418	50.151
	1.02857	-145.308	55.0724	315.336		0.49095	-124.75	9.8838	59.0967							0.58714	-138.528	9.9414	60.5033								0.762	546.722	6.59933	681.016									0.480667	-54.0571	5.38667	50.09
	1.02286	-145.28	55.0629	315.329		0.48571	-124.66	9.8443	59.0429							0.61333	-138.478	9.9519	60.3948								0.75267	546.775	6.59	680.982									0.52333	-54.0186	5.37067	50.0462
	1.05238	-145.231	55.0538	315.308		0.50095	-124.595	9.851	59.0095							0.63095	-138.436	9.9219	60.3219								0.71067	546.831	6.568	680.922									0.57067	-54.011	5.37	50
	1.00429	-145.188	55.0805	315.304		0.52143	-124.54	9.8548	58.9686							0.62381	-138.374	9.929	60.2286								0.684	546.87	6.57	680.876									0.58133	-53.9829	5.354	49.9314
	0.98857	-145.179	55.08	315.28		0.54238	-124.491	9.8829	58.9367							0.63238	-138.336	9.9095	60.1605								0.64067	546.924	6.62	680.845									0.586	-53.97	5.38067	49.8705
	1.00619	-145.15	55.069	315.263		0.55714	-124.417	9.8686	58.8786							0.6419	-138.299	9.9067	60.0795								0.618	546.963	6.622	680.793									0.56333	-53.9367	5.364	49.8324
	1.00381	-145.091	55.0495	315.248		0.56619	-124.36	9.839	58.8457							0.62714	-138.254	9.9348	60.03								0.66267	547.015	6.61933	680.731									0.588	-53.931	5.34133	49.8024
	0.99857	-145.059	55.0581	315.225		0.56571	-124.292	9.8543	58.8086							0.61238	-138.223	9.9314	59.9743								0.57933	547.035	6.63667	680.665									0.55067	-53.921	5.36733	49.741
	1.02714	-144.979	55.051	315.181		0.56286	-124.24	9.8524	58.7419							0.61714	-138.178	9.9305	59.9376								0.624	547.066	6.66067	680.619									0.538	-53.8748	5.38267	49.6981
	1	-144.931	55.0419	315.165		0.57619	-124.213	9.8476	58.6981							0.5881	-138.153	9.9262	59.901								0.61	547.091	6.63333	680.553									0.52	-53.8029	5.38267	49.6224
	1.01333	-144.9	55.0205	315.133		0.59095	-124.148	9.8652	58.6395							0.58238	-138.146	9.9124	59.8705								0.61	547.146	6.64533	680.488									0.55933	-53.7419	5.38933	49.5662
	1.00381	-144.878	55.0005	315.136		0.58	-124.095	9.8505	58.5776							0.55	-138.097	9.899	59.8243								0.59067	547.163	6.59533	680.434									0.58533	-53.7191	5.43467	49.5048
	0.98571	-144.867	55.0086	315.109		0.59048	-124.045	9.8338	58.5281							0.53619	-138.046	9.8471	59.7619								0.55733	547.198	6.55533	680.37									0.506	-53.6914	5.466	49.4586
	1.04286	-144.827	54.9843	315.106		0.58333	-123.983	9.8229	58.4657							0.54619	-138.02	9.8414	59.7181								0.54667	547.262	6.54467	680.324									0.536	-53.6733	5.468	49.4052
	1.06143	-144.826	54.9805	315.095		0.57048	-123.933	9.8076	58.3986							0.52667	-137.963	9.8062	59.6971								0.471333	547.301	6.54133	680.278									0.56067	-53.6224	5.47667	49.3667
	1.10619	-144.803	54.9652	315.054		0.59857	-123.89	9.8214	58.3429							0.51714	-137.929	9.811	59.6352								0.435333	547.345	6.54067	680.233									0.61267	-53.6019	5.48533	49.341
	1.12762	-144.755	54.9538	315.006		0.58857	-123.857	9.8324	58.2681							0.50667	-137.88	9.8219	59.5852								0.417333	547.385	6.56267	680.223									0.604	-53.5567	5.48667	49.3124
	1.15667	-144.693	54.9348	314.954		0.59571	-123.795	9.841	58.1805							0.51762	-137.822	9.8019	59.569								0.435333	547.416	6.566	680.159									0.58733	-53.531	5.48533	49.2638
	1.14714	-144.658	54.9314	314.914		0.60667	-123.745	9.8371	58.1119							0.48429	-137.747	9.789	59.5467								0.444667	547.45	6.57933	680.116									0.636	-53.4848	5.52533	49.2429
	1.12714	-144.622	54.9176	314.874		0.59952	-123.726	9.8333	58.081							0.49429	-137.697	9.7781	59.5209								0.426667	547.459	6.52133	680.032									0.674	-53.4133	5.492	49.2124
	1.11857	-144.574	54.9095	314.843		0.6219	-123.682	9.8271	58.0419							0.50952	-137.638	9.7605	59.5128								0.416	547.478	6.48667	679.974									0.664	-53.3667	5.48667	49.1362
	1.09524	-144.525	54.9062	314.768		0.64286	-123.666	9.8519	58.0357							0.51619	-137.558	9.7657	59.4776								0.399333	547.526	6.46667	679.925									0.67333	-53.3286	5.45133	49.0748
	1.12619	-144.464	54.8952	314.711		0.64952	-123.647	9.9057	58.0148							0.54381	-137.47	9.759	59.4614								0.464667	547.553	6.482	679.879									0.73867	-53.2976	5.42533	49.0367
	1.13286	-144.418	54.8948	314.691		0.65619	-123.596	9.8857	57.9924							0.55667	-137.419	9.7571	59.4281								0.51867	547.586	6.492	679.841									0.778	-53.2286	5.41867	48.9605
	1.16333	-144.359	54.8848	314.651		0.65238	-123.539	9.8919	57.9652							0.57095	-137.4	9.719	59.3786								0.532	547.61	6.48867	679.792									0.77933	-53.1824	5.38	48.9248
	1.1581	-144.286	54.8791	314.608		0.66667	-123.508	9.8838	57.9419							0.55952	-137.367	9.6971	59.341								0.481333	547.614	6.49467	679.749									0.79133	-53.1286	5.35733	48.8733
	1.15238	-144.2	54.8695	314.575		0.67333	-123.459	9.8881	57.9129							0.55381	-137.336	9.6795	59.3219								0.444667	547.618	6.49333	679.713									0.76867	-53.0905	5.29933	48.8295
	1.13762	-144.139	54.87	314.532		0.68905	-123.427	9.8848	57.8957							0.54524	-137.325	9.6643	59.291								0.438	547.626	6.49533	679.692									0.80733	-53.0443	5.272	48.7371
	1.12429	-144.097	54.8543	314.498		0.70667	-123.403	9.8924	57.8838							0.53476	-137.29	9.65	59.2538								0.46	547.646	6.51333	679.687									0.81867	-53.0129	5.26933	48.7219
	1.10571	-144.055	54.8605	314.492		0.68095	-123.362	9.8924	57.8338							0.52762	-137.278	9.6343	59.2095								0.494	547.71	6.524	679.636									0.846	-52.9671	5.27867	48.6838
	1.14619	-144.009	54.8638	314.462		0.69429	-123.313	9.9148	57.7714							0.50905	-137.227	9.6486	59.1786								0.56133	547.752	6.5	679.628									0.85667	-52.9238	5.29933	48.6481
	1.12905	-143.96	54.8619	314.449		0.65	-123.281	9.8886	57.7033							0.48952	-137.159	9.6581	59.1533								0.594	547.82	6.47333	679.564									0.85733	-52.87	5.25667	48.6329
	1.14762	-143.889	54.8748	314.444		0.63381	-123.246	9.8933	57.659							0.49762	-137.107	9.6657	59.1038								0.56333	547.826	6.462	679.533									0.87667	-52.8091	5.27533	48.6181
	1.17667	-143.827	54.8643	314.396		0.62952	-123.209	9.8943	57.5967							0.48905	-137.094	9.701	59.0852								0.584	547.829	6.488	679.525									0.83467	-52.7786	5.27267	48.6029
	1.18762	-143.768	54.8629	314.369		0.63286	-123.19	9.9167	57.5348							0.45571	-137.01	9.7014	59.0043								0.56	547.854	6.51333	679.497									0.782	-52.7452	5.35933	48.58
	1.16905	-143.705	54.8552	314.321		0.64095	-123.177	9.9224	57.4524							0.42952	-136.971	9.7243	58.93								0.57267	547.857	6.49333	679.482									0.804	-52.7348	5.41	48.5724
	1.1419	-143.642	54.8533	314.295		0.62857	-123.127	9.9014	57.3857							0.44762	-136.91	9.72	58.8862								0.52667	547.87	6.476	679.479									0.81067	-52.6938	5.43067	48.5443
	1.14333	-143.606	54.8529	314.258		0.61143	-123.097	9.909	57.3362							0.4781	-136.889	9.7129	58.8367								0.50867	547.865	6.472	679.442									0.77533	-52.7076	5.42533	48.5338
	1.13952	-143.562	54.8386	314.225		0.62286	-123.054	9.8843	57.2614							0.48714	-136.871	9.709	58.7805								0.51	547.857	6.46067	679.434									0.74533	-52.6576	5.38533	48.5443
	1.15	-143.517	54.8324	314.18		0.63476	-123.041	9.8848	57.2052							0.52429	-136.848	9.701	58.7548								0.51667	547.903	6.47067	679.433									0.76	-52.6348	5.394	48.5291
	1.19857	-143.496	54.831	314.12		0.64333	-122.991	9.8829	57.1429							0.52429	-136.808	9.6867	58.7053								0.51467	547.919	6.42533	679.449									0.75333	-52.6348	5.34067	48.5591
	1.22619	-143.461	54.8252	314.055		0.59762	-122.966	9.8629	57.0681							0.51333	-136.755	9.6938	58.6862								0.50867	547.967	6.396	679.458									0.778	-52.6352	5.34133	48.5586
	1.26333	-143.399	54.8067	314.02		0.56857	-122.908	9.841	57.0052							0.51286	-136.726	9.6843	58.6243								0.53733	548.002	6.36067	679.411									0.74267	-52.5967	5.32933	48.5486
	1.29	-143.356	54.8105	313.985		0.55524	-122.883	9.8219	56.9429							0.50429	-136.686	9.6662	58.5752								0.51733	548.08	6.356	679.349									0.71267	-52.5581	5.304	48.4981
	1.28714	-143.345	54.7976	313.887		0.55857	-122.833	9.8205	56.8738							0.47048	-136.629	9.6805	58.5262								0.544	548.165	6.382	679.292									0.67867	-52.5552	5.344	48.4981
	1.31286	-143.32	54.7795	313.842		0.54619	-122.812	9.81	56.811							0.43762	-136.543	9.6695	58.501								0.536	548.242	6.38467	679.24									0.64733	-52.5171	5.32067	48.4776
	1.34762	-143.346	54.7562	313.772		0.53667	-122.772	9.8067	56.759							0.45571	-136.47	9.6833	58.4571								0.572	548.314	6.37067	679.137									0.634	-52.4919	5.38333	48.4476
	1.32095	-143.345	54.7386	313.721		0.53143	-122.728	9.8086	56.7095							0.46524	-136.4	9.6919	58.4076								0.65933	548.406	6.34467	679.078									0.63	-52.4605	5.34333	48.3967
	1.3419	-143.356	54.7248	313.669		0.50952	-122.703	9.81	56.66							0.47762	-136.33	9.6952	58.3643								0.612	548.494	6.29933	678.99									0.63533	-52.4305	5.30267	48.3771
	1.38714	-143.34	54.719	313.617		0.52667	-122.645	9.7829	56.5681							0.49143	-136.266	9.7186	58.321								0.702	548.591	6.33	678.897									0.66133	-52.37	5.222	48.3162
	1.37095	-143.362	54.6905	313.551		0.55762	-122.595	9.7857	56.5181							0.47095	-136.197	9.7567	58.2843								0.756	548.63	6.35933	678.847									0.61733	-52.3162	5.156	48.2548
	1.35238	-143.367	54.6733	313.479		0.54714	-122.557	9.7619	56.4805							0.47952	-136.158	9.7262	58.2405								0.84267	548.72	6.36667	678.743									0.60867	-52.2938	5.21333	48.1833
	1.35714	-143.373	54.6729	313.386		0.58	-122.523	9.7733	56.449							0.49524	-136.1	9.6986	58.191								0.84133	548.783	6.40667	678.683									0.60333	-52.2638	5.20333	48.0995
	1.30762	-143.399	54.6414	313.313		0.59952	-122.466	9.7776	56.4181							0.51571	-136.053	9.6757	58.1452								0.796	548.883	6.41933	678.589									0.58867	-52.2257	5.22333	48.0305
	1.24238	-143.4	54.6371	313.283		0.61095	-122.434	9.7929	56.3748							0.51476	-135.959	9.6371	58.0891								0.798	548.969	6.38933	678.495									0.56067	-52.1719	5.22667	47.9619
	1.20905	-143.4	54.6395	313.236		0.61	-122.37	9.7929	56.3371							0.54238	-135.906	9.631	58.0705								0.79533	549.046	6.38133	678.42									0.534	-52.1314	5.27267	47.8776
	1.21714	-143.363	54.6433	313.206		0.60381	-122.327	9.7738	56.349							0.56762	-135.867	9.6167	58.0457								0.87133	549.134	6.40533	678.324									0.54067	-52.0605	5.252	47.7862
	1.2119	-143.324	54.6433	313.189		0.60667	-122.29	9.7614	56.3343							0.54667	-135.854	9.5876	58.0143								0.858	549.226	6.38867	678.252									0.59467	-51.9948	5.232	47.7019
	1.17619	-143.27	54.63	313.182		0.63762	-122.247	9.7471	56.309							0.53143	-135.822	9.5829	58.0081								0.876	549.321	6.39267	678.148									0.60667	-51.9348	5.28333	47.6186
	1.15	-143.242	54.6333	313.172		0.63524	-122.195	9.7605	56.2591							0.53	-135.779	9.5714	57.9957								0.9	549.441	6.32933	678.066									0.588	-51.8881	5.24733	47.5267
	1.12048	-143.194	54.6314	313.17		0.64048	-122.129	9.7419	56.18							0.5019	-135.742	9.5771	57.9524								0.84733	549.52	6.30733	677.963									0.534	-51.8295	5.23067	47.4814
	1.09667	-143.127	54.6167	313.162		0.65857	-122.079	9.7224	56.1238							0.48762	-135.715	9.5648	57.9405								0.81667	549.625	6.31467	677.86									0.55933	-51.7481	5.22333	47.3671
	1.09952	-143.085	54.6157	313.176		0.67048	-122.028	9.7429	56.0738							0.47571	-135.691	9.5105	57.8971								0.802	549.72	6.33867	677.76									0.54	-51.6667	5.21933	47.3291
	1.08619	-143.063	54.6314	313.16		0.6519	-121.986	9.7386	56.0124							0.44857	-135.659	9.4957	57.891								0.77467	549.796	6.32133	677.697									0.56333	-51.5905	5.21733	47.2933
	1.07571	-143.02	54.6105	313.149		0.67143	-121.961	9.7362	55.9629							0.45429	-135.639	9.4814	57.8533								0.73267	549.847	6.31333	677.666									0.57467	-51.55	5.23333	47.2524
	1.04952	-142.921	54.6086	313.134		0.66571	-121.961	9.7367	55.9072							0.48048	-135.624	9.4933	57.8033								0.69	549.898	6.31667	677.611									0.64	-51.4486	5.222	47.191
	1.01524	-142.87	54.6014	313.102		0.67	-121.951	9.7324	55.8471							0.51571	-135.598	9.501	57.7533								0.67467	549.931	6.332	677.572									0.65933	-51.3981	5.16267	47.1476
	1.02952	-142.77	54.6229	313.091		0.6819	-121.928	9.7338	55.7805							0.51286	-135.566	9.4771	57.691								0.64267	549.975	6.26333	677.538									0.68733	-51.3267	5.146	47.1138
	1.09	-142.712	54.6324	313.055		0.69286	-121.922	9.7219	55.7181							0.54714	-135.519	9.4519	57.6224								0.6	550.011	6.24333	677.482									0.73	-51.2357	5.13667	47.0633
	1.10333	-142.63	54.6276	313.038		0.67381	-121.891	9.7243	55.6348							0.5481	-135.488	9.4271	57.5662								0.61733	550.027	6.25467	677.446									0.784	-51.1738	5.09133	47.0529
	1.08905	-142.546	54.6186	313.014		0.66095	-121.877	9.7281	55.5767							0.54333	-135.432	9.4176	57.5162								0.64133	550.061	6.282	677.41									0.79133	-51.1229	5.068	47.0071
	1.10381	-142.465	54.6214	312.989		0.68095	-121.868	9.6843	55.5352							0.55857	-135.375	9.3938	57.4662								0.59333	550.094	6.28333	677.364									0.75533	-51.1086	5.072	46.9538
	1.10333	-142.41	54.6162	312.987		0.66619	-121.856	9.6833	55.4881							0.61857	-135.391	9.3995	57.4224								0.596	550.105	6.31933	677.337									0.72	-51.0624	5.08667	46.9386
	1.08714	-142.336	54.6076	312.965		0.71095	-121.821	9.6724	55.4467							0.66381	-135.354	9.3976	57.3224								0.6	550.129	6.282	677.308									0.70933	-51.001	5.05267	46.9005
	1.13143	-142.249	54.619	312.965		0.72	-121.779	9.6519	55.399							0.6681	-135.33	9.3943	57.2814								0.542	550.158	6.282	677.276									0.73333	-50.97	5.04133	46.87
	1.17238	-142.2	54.6029	312.917		0.69238	-121.715	9.6162	55.3405							0.63762	-135.307	9.3971	57.2381								0.58533	550.172	6.324	677.242									0.78933	-50.9243	5.03533	46.8167
	1.19714	-142.163	54.5852	312.885		0.70619	-121.672	9.6014	55.291							0.63	-135.271	9.3919	57.201								0.58	550.183	6.32667	677.191									0.77133	-50.8605	5.02533	46.8014
	1.18905	-142.126	54.5757	312.858		0.72095	-121.613	9.6371	55.229							0.60429	-135.218	9.3905	57.1514								0.552	550.212	6.33333	677.163									0.77467	-50.8195	5.03467	46.7481
	1.18048	-142.091	54.5514	312.788		0.69905	-121.563	9.63	55.2105							0.6119	-135.15	9.4005	57.1081								0.618	550.219	6.30867	677.121									0.74467	-50.7838	5.052	46.6876
	1.20667	-142.064	54.5457	312.726		0.69714	-121.513	9.6319	55.1733							0.57095	-135.104	9.3986	57.0395								0.604	550.23	6.26267	677.093									0.726	-50.7076	5.03933	46.6495
	1.25714	-142.016	54.5352	312.682		0.70524	-121.476	9.6152	55.1491							0.5619	-135.073	9.4133	57.0152								0.59067	550.232	6.21267	677.049									0.72267	-50.6829	5.058	46.5981
	1.28952	-141.971	54.5124	312.614		0.68762	-121.467	9.6295	55.1471							0.56857	-135.016	9.431	56.9662								0.574	550.284	6.17267	677.007									0.692	-50.6419	5.05467	46.5367
	1.27857	-141.944	54.4957	312.557		0.67429	-121.417	9.6333	55.1224							0.59095	-134.991	9.4595	56.9352								0.62067	550.317	6.188	676.951									0.66733	-50.6243	5.01867	46.491
	1.2719	-141.923	54.4824	312.491		0.72714	-121.376	9.6081	55.0852							0.59619	-134.97	9.51	56.9233								0.646	550.355	6.22067	676.901									0.67267	-50.6219	5.026	46.4224
	1.27429	-141.877	54.4619	312.466		0.75286	-121.354	9.5943	55.0852							0.62333	-134.933	9.5186	56.8733								0.64733	550.367	6.234	676.836									0.64067	-50.6019	5.08067	46.369
	1.28952	-141.858	54.4405	312.378		0.75619	-121.292	9.5748	55.0662							0.60286	-134.9	9.5319	56.8424								0.72733	550.399	6.22533	676.761									0.624	-50.5509	5.07133	46.3386
	1.28333	-141.881	54.419	312.311		0.76238	-121.268	9.5514	55.0533							0.58619	-134.863	9.5152	56.7929								0.74333	550.41	6.25333	676.723									0.59533	-50.5505	5.11067	46.2929
	1.26857	-141.856	54.41	312.239		0.77905	-121.224	9.5629	55.0452							0.57381	-134.845	9.5176	56.7433								0.736	550.446	6.25867	676.683									0.584	-50.55	5.10133	46.2652
	1.22619	-141.8	54.3867	312.175		0.76905	-121.187	9.5548	54.9962							0.58619	-134.825	9.4952	56.7186								0.718	550.46	6.32467	676.679									0.57333	-50.5295	5.09133	46.2429
	1.17286	-141.753	54.3686	312.113		0.74571	-121.156	9.5814	54.9714							0.56238	-134.81	9.4876	56.6938								0.746	550.499	6.36133	676.647									0.55667	-50.499	5.08667	46.2024
	1.13857	-141.711	54.36	312.059		0.77571	-121.14	9.5614	54.9181							0.56619	-134.771	9.4919	56.6343								0.70733	550.544	6.38467	676.609									0.485333	-50.469	5.06667	46.1257
	1.11952	-141.674	54.3614	311.993		0.74857	-121.105	9.5581	54.881							0.55048	-134.759	9.509	56.5905								0.744	550.565	6.38	676.555									0.456	-50.4586	5.06533	46.08
	1.12619	-141.625	54.3457	311.937		0.73095	-121.065	9.5862	54.8295							0.52667	-134.727	9.5105	56.541								0.73933	550.588	6.356	676.517									0.468667	-50.389	5.074	46.049
	1.08238	-141.574	54.3305	311.881		0.74048	-121.041	9.5629	54.7962							0.46524	-134.675	9.4905	56.4971								0.71667	550.616	6.396	676.497									0.482	-50.3486	5.09933	46.011
	1.08667	-141.542	54.3205	311.838		0.67381	-121.03	9.5848	54.751							0.42238	-134.653	9.4576	56.4971								0.74	550.627	6.384	676.481									0.486667	-50.321	5.11867	46.0029
	1.07238	-141.51	54.2952	311.73		0.66524	-121.018	9.5933	54.7119							0.3781	-134.616	9.4705	56.3976								0.72467	550.638	6.384	676.472									0.469333	-50.2805	5.112	45.9952
	1.06667	-141.437	54.2938	311.69		0.67571	-120.992	9.5943	54.6767							0.36571	-134.572	9.4948	56.3462								0.694	550.667	6.37	676.452									0.516	-50.2552	5.08933	45.99
	1.05619	-141.387	54.2886	311.613		0.62619	-120.958	9.6048	54.6595							0.34857	-134.57	9.4957	56.2781								0.69933	550.697	6.36933	676.463									0.53133	-50.2271	5.13933	45.98
	1.04048	-141.341	54.28	311.535		0.59857	-120.908	9.5671	54.6286							0.36476	-134.559	9.4862	56.2238								0.74733	550.727	6.32333	676.437									0.548	-50.2171	5.09467	45.9643
	1.05857	-141.271	54.2857	311.489		0.62143	-120.883	9.6167	54.5548							0.33857	-134.554	9.4929	56.1552								0.722	550.761	6.31867	676.377									0.57467	-50.1762	5.07133	45.9643
	1.10095	-141.208	54.279	311.421		0.62476	-120.834	9.6262	54.5052							0.35095	-134.506	9.4557	56.0986								0.62733	550.817	6.29	676.347									0.63	-50.13	5.05933	45.9262
	1.05619	-141.159	54.2724	311.342		0.60238	-120.792	9.621	54.4738							0.34857	-134.449	9.4276	56.0091								0.60467	550.871	6.24467	676.323									0.68933	-50.089	5.04867	45.9014
	1.05714	-141.129	54.2552	311.288		0.60048	-120.705	9.5867	54.4362							0.35524	-134.4	9.3867	55.9671								0.59133	550.917	6.23667	676.297									0.73333	-50.0662	5.06267	45.8476
	1.06714	-141.076	54.249	311.223		0.5719	-120.682	9.5781	54.4114							0.30095	-134.35	9.399	55.8738								0.632	550.961	6.19933	676.28									0.73133	-50.02	5.06533	45.7938
	1.03667	-141.027	54.231	311.183		0.53619	-120.625	9.581	54.4052							0.29524	-134.286	9.3738	55.7743								0.588	550.991	6.14867	676.265									0.746	-49.9667	5.05933	45.7633
	1.03	-140.979	54.2162	311.1		0.52095	-120.577	9.5848	54.3548							0.28667	-134.231	9.3914	55.7371								0.59267	551.065	6.10867	676.238									0.77067	-49.9257	5.11333	45.71
	1.01048	-140.904	54.2276	311.068		0.5181	-120.52	9.6029	54.3429							0.2719	-134.195	9.3595	55.6805								0.508	551.113	6.12933	676.205									0.77133	-49.9033	5.10133	45.6562
	1.0181	-140.843	54.2276	311.056		0.50286	-120.452	9.6262	54.3062							0.30333	-134.134	9.3362	55.6381								0.486667	551.173	6.14067	676.18									0.79067	-49.8552	5.088	45.641
	1.01952	-140.775	54.2181	311.03		0.48286	-120.384	9.6086	54.281							0.31857	-134.11	9.32	55.5881								0.458667	551.211	6.11067	676.143									0.778	-49.7838	5.04067	45.59
	1.00714	-140.756	54.2138	311.012		0.49429	-120.31	9.6195	54.281							0.31857	-134.073	9.34	55.5486								0.458	551.277	6.12467	676.073									0.75733	-49.7329	5.02	45.529
	1.02952	-140.737	54.2057	311.016		0.51333	-120.247	9.5919	54.2314							0.29762	-134.051	9.3505	55.4924								0.462	551.312	6.13667	676.041									0.70867	-49.7019	5.006	45.4705
	1.02571	-140.719	54.2024	310.995		0.50619	-120.17	9.609	54.2067							0.29143	-134.021	9.3619	55.4838								0.450667	551.348	6.17133	676.01									0.64533	-49.64	5.01467	45.4329
	1.03476	-140.706	54.1972	310.993		0.50857	-120.119	9.6	54.1819							0.29143	-133.984	9.329	55.4348								0.408667	551.399	6.16	675.978									0.68333	-49.5486	4.992	45.379
	1.03524	-140.694	54.2005	310.99		0.47714	-120.093	9.5871	54.169							0.27952	-133.958	9.2995	55.3767								0.342	551.451	6.166	675.942									0.65333	-49.4871	5.03333	45.3638
	1.06238	-140.659	54.2119	310.948		0.48857	-120.008	9.5781	54.1357							0.28429	-133.897	9.3233	55.3148								0.344	551.504	6.13867	675.895									0.63533	-49.4057	5.01867	45.3562
	1.05905	-140.641	54.2048	310.909		0.51	-119.945	9.5443	54.1062							0.26571	-133.831	9.3724	55.2781								0.389333	551.584	6.14133	675.845									0.54067	-49.3419	5.024	45.3033
	1.06048	-140.622	54.2057	310.89		0.51381	-119.889	9.5462	54.0791							0.28143	-133.763	9.3652	55.2657								0.458	551.627	6.186	675.806									0.469333	-49.2833	4.99667	45.2624
	1.06619	-140.595	54.2129	310.856		0.52667	-119.859	9.5481	54.0648							0.3081	-133.694	9.3543	55.2305								0.472667	551.69	6.20067	675.778									0.432667	-49.2248	4.984	45.1914
	1.07524	-140.57	54.1995	310.821		0.55524	-119.824	9.5052	54.0562							0.32	-133.612	9.361	55.1995								0.442667	551.787	6.22867	675.708									0.453333	-49.1843	5.01933	45.1252
	1.07143	-140.515	54.1986	310.802		0.57	-119.801	9.4795	54.0119							0.30429	-133.548	9.3762	55.1852								0.484667	551.87	6.25133	675.66									0.435333	-49.1252	5.02933	45.0719
	1.07381	-140.478	54.1938	310.762		0.55429	-119.75	9.4214	53.9986							0.31857	-133.462	9.3614	55.1724								0.548	551.966	6.192	675.618									0.422667	-49.0848	4.99333	45.0029
	1.00952	-140.434	54.1886	310.727		0.53095	-119.73	9.3752	53.9738							0.30714	-133.413	9.371	55.1667								0.60533	552.027	6.146	675.57									0.414	-49.0238	5.00133	44.9291
	1.03714	-140.407	54.161	310.691		0.5181	-119.706	9.361	53.9309							0.33	-133.356	9.3781	55.1748								0.624	552.092	6.14	675.516									0.405333	-48.9681	5.00867	44.8729
	1.04429	-140.35	54.1714	310.656		0.51905	-119.719	9.3681	53.8819							0.34286	-133.321	9.3833	55.1605								0.66733	552.132	6.142	675.469									0.389333	-48.9095	4.98733	44.8352
	1.05286	-140.298	54.1748	310.637		0.63048	-119.644	9.37	53.8319							0.36762	-133.295	9.3586	55.1648								0.66067	552.186	6.12533	675.416									0.414	-48.8405	4.98333	44.7948
	1.10571	-140.234	54.1724	310.559		0.61905	-119.6	9.3948	53.7881							0.38238	-133.259	9.3614	55.1395								0.65867	552.246	6.10867	675.352									0.480667	-48.7843	4.964	44.759
	1.10143	-140.187	54.189	310.507		0.64333	-119.525	9.3943	53.7638							0.39286	-133.213	9.3471	55.0829								0.682	552.282	6.13133	675.324									0.476	-48.7438	4.978	44.7381
	1.10476	-140.15	54.1838	310.462		0.64238	-119.487	9.3757	53.6952							0.42476	-133.157	9.3586	55.0395								0.73333	552.322	6.12867	675.306									0.458	-48.6643	4.966	44.6395
	1.13191	-140.068	54.1795	310.381		0.66524	-119.418	9.3705	53.6514							0.39286	-133.112	9.3786	55.0005								0.766	552.349	6.098	675.256									0.463333	-48.611	4.92067	44.5681
	1.12714	-140.019	54.1867	310.333		0.70095	-119.368	9.3838	53.6143							0.3819	-133.037	9.3843	54.9819								0.8	552.418	6.174	675.187									0.486	-48.5348	4.91933	44.4938
	1.12857	-139.965	54.1705	310.28		0.69	-119.323	9.351	53.5391							0.36524	-132.979	9.3576	54.94								0.76067	552.472	6.17733	675.147									0.56067	-48.4733	4.95733	44.4329
	1.12952	-139.916	54.161	310.227		0.68952	-119.268	9.3438	53.481							0.3919	-132.902	9.3448	54.921								0.72667	552.537	6.15333	675.083									0.604	-48.4281	4.954	44.3943
	1.11333	-139.86	54.1614	310.203		0.68762	-119.205	9.3071	53.4348							0.38381	-132.814	9.3114	54.8586								0.796	552.596	6.136	675.02									0.70267	-48.3676	4.966	44.3329
	1.1219	-139.81	54.1467	310.14		0.69524	-119.13	9.2752	53.3719							0.38714	-132.734	9.2962	54.8457								0.784	552.66	6.104	674.964									0.734	-48.3291	4.96267	44.2795
	1.13095	-139.749	54.1405	310.078		0.69619	-119.054	9.2738	53.2952							0.44	-132.686	9.351	54.8291								0.802	552.729	6.06733	674.89									0.76933	-48.3143	4.95067	44.1805
	1.12952	-139.71	54.1243	310.039		0.70762	-118.981	9.2824	53.2452							0.46238	-132.63	9.3357	54.7919								0.73067	552.797	6.10333	674.817									0.802	-48.3224	4.95133	44.0781
	1.12571	-139.637	54.1157	310.006		0.7	-118.89	9.3176	53.2124							0.48524	-132.63	9.3114	54.7667								0.73667	552.844	6.08	674.749									0.84067	-48.33	4.92267	44.0167
	1.12	-139.596	54.121	309.969		0.72143	-118.81	9.2976	53.1462							0.47905	-132.619	9.2948	54.76								0.71933	552.918	6.09733	674.651									0.84333	-48.2967	4.918	43.92
	1.11762	-139.578	54.1138	309.931		0.70857	-118.739	9.2867	53.0795							0.46905	-132.613	9.2648	54.71								0.69333	552.955	6.09267	674.554									0.85267	-48.2838	4.916	43.879
	1.08714	-139.535	54.1167	309.924		0.70286	-118.675	9.2857	52.9743							0.4781	-132.604	9.2652	54.6848								0.738	553.002	6.09533	674.48									0.864	-48.2838	4.918	43.8329
	1.0719	-139.499	54.111	309.883		0.70524	-118.597	9.2995	52.9129							0.51	-132.592	9.2452	54.6348								0.75267	553.07	6.13533	674.405									0.82867	-48.2719	4.936	43.7952
	1.06	-139.487	54.1033	309.864		0.72143	-118.523	9.291	52.8319							0.54095	-132.571	9.2386	54.5733								0.76733	553.1	6.104	674.349									0.86533	-48.2205	4.91667	43.78
	1.10619	-139.47	54.1243	309.888		0.71905	-118.451	9.3138	52.7567							0.57048	-132.539	9.26	54.5238								0.746	553.147	6.116	674.279									0.792	-48.2205	4.938	43.7771
	1.09524	-139.442	54.1209	309.889		0.7581	-118.369	9.3271	52.7							0.53524	-132.528	9.269	54.4681								0.72067	553.18	6.14667	674.194									0.81133	-48.1738	4.952	43.7567
	1.05714	-139.43	54.119	309.848		0.76571	-118.307	9.3371	52.6433							0.52095	-132.489	9.2576	54.4114								0.70867	553.203	6.04867	674.119									0.77467	-48.1333	4.95867	43.7257
	1.07238	-139.406	54.1081	309.811		0.69048	-118.28	9.34	52.5814							0.54143	-132.381	9.259	54.3281								0.75667	553.238	6.05533	674.072									0.74533	-48.0805	4.916	43.7362
	1.06524	-139.381	54.1067	309.769		0.71476	-118.235	9.3233	52.5195							0.53381	-132.32	9.26	54.2662								0.77667	553.248	5.99067	674.042									0.75933	-48.0295	4.952	43.7105
	1.0681	-139.352	54.0752	309.733		0.71714	-118.216	9.3381	52.4514							0.53381	-132.251	9.2424	54.2048								0.69533	553.295	5.99667	674									0.68267	-47.9629	5.00667	43.6705
	1.04667	-139.323	54.0557	309.685		0.71238	-118.179	9.3181	52.3829							0.51905	-132.189	9.2538	54.1429								0.694	553.327	5.998	673.923									0.672	-47.9271	5.00333	43.7005
	1.02762	-139.28	54.0433	309.655		0.71762	-118.174	9.2729	52.3081							0.53095	-132.132	9.201	54.1176								0.678	553.388	6.018	673.892									0.62533	-47.881	4.99933	43.6648
	1.01762	-139.248	54.0314	309.615		0.70714	-118.138	9.2571	52.2124							0.53191	-132.09	9.1981	54.0776								0.69267	553.412	5.988	673.879									0.58333	-47.8652	5.068	43.6191
	1.03952	-139.21	54.02	309.591		0.72905	-118.124	9.2857	52.1538							0.57048	-132.06	9.2195	54.0367								0.72133	553.451	6.008	673.848									0.562	-47.8252	5.042	43.5729
	1.04714	-139.159	54.0081	309.54		0.70286	-118.089	9.3	52.1205							0.57429	-132.035	9.2352	53.981								0.75133	553.491	5.95733	673.811									0.54	-47.7638	4.98733	43.5071
	1.07762	-139.116	53.9981	309.463		0.68667	-118.085	9.3176	52.0791							0.58905	-132.027	9.2752	53.9348								0.768	553.541	5.966	673.773									0.534	-47.7229	4.97933	43.4591
	1.09429	-139.05	53.9995	309.431		0.65429	-118.06	9.3386	52.0624							0.62286	-132.006	9.2671	53.8643								0.73467	553.573	5.96933	673.743									0.55733	-47.6776	4.92867	43.4286
	1.10571	-139.01	53.9895	309.373		0.67095	-118.01	9.34	52.0371							0.6219	-131.955	9.2224	53.8143								0.77267	553.594	5.94467	673.72									0.51867	-47.6319	4.926	43.3829
	1.12667	-138.968	53.989	309.332		0.66905	-117.993	9.3657	51.9957							0.61571	-131.898	9.2057	53.7833								0.736	553.613	5.96133	673.675									0.459333	-47.5629	4.96933	43.3424
	1.1481	-138.941	53.9738	309.288		0.66619	-117.983	9.3148	51.9457							0.62143	-131.829	9.2229	53.7214								0.766	553.641	5.94467	673.664									0.516	-47.5095	4.95267	43.2967
	1.16952	-138.895	53.961	309.253		0.62476	-117.974	9.3471	51.9452							0.63381	-131.76	9.2186	53.6657								0.80867	553.686	5.92933	673.654									0.492	-47.4586	4.956	43.2809
	1.16143	-138.831	53.9381	309.233		0.64143	-117.949	9.3576	51.9267							0.62619	-131.703	9.2124	53.6348								0.81867	553.763	6.00067	673.642									0.498667	-47.4029	4.928	43.2452
	1.16905	-138.769	53.9186	309.206		0.64905	-117.9	9.3857	51.9019							0.60619	-131.638	9.1971	53.56								0.77333	553.81	5.954	673.641									0.499333	-47.311	4.952	43.1995
	1.17143	-138.75	53.9014	309.205		0.63476	-117.892	9.399	51.8952							0.58381	-131.55	9.181	53.5162								0.72267	553.833	5.98733	673.641									0.492667	-47.2495	4.88533	43.1376
	1.1681	-138.688	53.9	309.175		0.6119	-117.851	9.4205	51.8895							0.56619	-131.528	9.1748	53.491								0.734	553.894	5.93267	673.636									0.492	-47.2195	4.848	43.0609
	1.16333	-138.618	53.8795	309.075		0.59714	-117.843	9.4333	51.8776							0.53381	-131.49	9.1729	53.4224								0.758	553.944	5.92533	673.655									0.460667	-47.1429	4.83067	42.9848
	1.14571	-138.554	53.8843	308.989		0.58809	-117.83	9.4462	51.8533							0.54857	-131.44	9.1167	53.379								0.79733	554.004	5.936	673.682									0.472667	-47.1124	4.768	42.931
	1.18952	-138.5	53.8576	308.914		0.59905	-117.784	9.4176	51.8657							0.53048	-131.415	9.1224	53.3338								0.85867	554.057	5.97133	673.708									0.493333	-47.089	4.68133	42.8771
	1.17143	-138.463	53.8476	308.855		0.59714	-117.747	9.4205	51.8595							0.49857	-131.399	9.0848	53.2924								0.816	554.121	5.99	673.683									0.56067	-47.089	4.71667	42.7848
	1.13952	-138.437	53.8352	308.812		0.60524	-117.716	9.4176	51.8533							0.50952	-131.369	9.07	53.2467								0.80067	554.185	6.03667	673.654									0.588	-47.0505	4.77067	42.7086
	1.12667	-138.415	53.8314	308.769		0.60714	-117.686	9.3805	51.8529							0.51476	-131.326	9.0619	53.2071								0.81067	554.226	6.02	673.6									0.59533	-47.0433	4.78533	42.6467
	1.12524	-138.394	53.8276	308.725		0.61952	-117.655	9.4081	51.8472							0.53667	-131.289	9.0538	53.1629								0.77667	554.302	5.99	673.579									0.55867	-47.021	4.79733	42.5757
	1.13905	-138.394	53.8124	308.705		0.61095	-117.596	9.4348	51.8476							0.53762	-131.246	9.06	53.1191								0.73733	554.33	6.03067	673.518									0.61133	-47.0133	4.78933	42.5148
	1.17905	-138.362	53.7895	308.701		0.60095	-117.576	9.4243	51.8481							0.5281	-131.182	9.0052	53.0781								0.85467	554.384	5.96733	673.453									0.702	-46.9829	4.71467	42.4843
	1.18476	-138.33	53.809	308.659		0.5581	-117.54	9.4124	51.8405							0.48381	-131.096	9.0029	53.02								0.88133	554.41	5.974	673.377									0.71267	-46.9624	4.71867	42.4462
	1.15095	-138.298	53.7948	308.629		0.57	-117.507	9.3919	51.8238							0.4719	-131.035	9.0057	52.9452								0.86667	554.44	5.964	673.319									0.718	-46.9471	4.73467	42.4357
	1.18095	-138.272	53.7748	308.563		0.60476	-117.474	9.3881	51.8405							0.47333	-130.977	8.9729	52.9038								0.84733	554.463	5.88133	673.28									0.76867	-46.9067	4.73067	42.4148
	1.17143	-138.29	53.7533	308.495		0.66667	-117.45	9.3814	51.8243							0.44714	-130.939	8.9776	52.8624								0.87467	554.487	5.91333	673.228									0.75867	-46.8681	4.668	42.399
	1.14238	-138.249	53.7386	308.433		0.67429	-117.381	9.3538	51.841							0.40333	-130.891	8.989	52.8005								0.862	554.551	5.94667	673.177									0.764	-46.8219	4.71267	42.3914
	1.15048	-138.213	53.7176	308.352		0.69619	-117.307	9.3295	51.841							0.39286	-130.841	8.9833	52.7257								0.91733	554.593	6	673.131									0.79333	-46.799	4.70267	42.389
	1.17048	-138.175	53.7176	308.277		0.70619	-117.241	9.3429	51.8038							0.37857	-130.779	8.9824	52.6757								0.95867	554.656	5.97267	673.104									0.848	-46.7376	4.734	42.3581
	1.18381	-138.112	53.6981	308.22		0.74571	-117.185	9.3043	51.7105							0.35524	-130.723	8.9876	52.6133								1.064	554.711	5.956	673.061									0.872	-46.7076	4.83667	42.2971
	1.18524	-138.061	53.6781	308.136		0.75619	-117.153	9.2905	51.6357							0.36143	-130.66	8.9871	52.5467								1.00667	554.744	5.92	672.998									0.92067	-46.6619	4.88867	42.2814
	1.20381	-138.038	53.6657	308.037		0.7481	-117.111	9.27	51.5671							0.39714	-130.609	8.9786	52.5109								0.996	554.778	5.87333	672.931									0.86867	-46.6467	4.942	42.2352
	1.23667	-137.989	53.6533	307.956		0.74476	-117.045	9.2533	51.4857							0.41619	-130.568	8.9719	52.4448								1.02333	554.807	5.818	672.869									0.82067	-46.5957	4.98867	42.1971
	1.24952	-137.972	53.6224	307.906		0.74143	-117.011	9.2405	51.4043							0.4	-130.501	8.9719	52.3948								0.99667	554.828	5.79333	672.816									0.832	-46.5648	5.09267	42.1438
	1.21857	-137.984	53.5857	307.873		0.76667	-116.953	9.2019	51.3291							0.41333	-130.442	8.9248	52.369								1.06733	554.884	5.79867	672.753									0.85133	-46.5395	5.18133	42.1005
	1.25333	-137.985	53.5814	307.84		0.74952	-116.89	9.1457	51.26							0.43619	-130.384	8.9514	52.3186								1.07667	554.925	5.75467	672.68									0.864	-46.4938	5.23533	42.0524
	1.24048	-137.96	53.5776	307.832		0.73476	-116.817	9.1824	51.1609							0.43619	-130.298	8.9562	52.2586								0.97333	554.956	5.792	672.603									0.85867	-46.479	5.302	41.9943
	1.19667	-137.94	53.5619	307.801		0.73952	-116.749	9.1362	51.08							0.46762	-130.232	8.9614	52.2109								0.858	554.991	5.78467	672.543									0.83467	-46.4171	5.36467	41.9643
	1.18952	-137.893	53.5629	307.787		0.71381	-116.701	9.1057	50.9929							0.45095	-130.182	8.9743	52.1571								0.824	555.033	5.77	672.511									0.89267	-46.3862	5.40067	41.9033
	1.19571	-137.853	53.5567	307.754		0.68048	-116.639	9.12	50.8929							0.44429	-130.165	8.9919	52.0971								0.79733	555.065	5.75467	672.489									0.86333	-46.3552	5.452	41.8429
	1.23619	-137.801	53.5643	307.732		0.69381	-116.583	9.1071	50.7933							0.41333	-130.128	8.9867	52.06								0.79533	555.089	5.70467	672.463									0.858	-46.3167	5.57733	41.8224
	1.25429	-137.715	53.559	307.698		0.70286	-116.516	9.1062	50.6605							0.42571	-130.116	8.9843	51.9981								0.81267	555.131	5.67733	672.424									0.82267	-46.2476	5.622	41.7995
	1.26762	-137.639	53.5695	307.626		0.70048	-116.448	9.1167	50.5776							0.4119	-130.103	8.9995	51.9295								0.756	555.173	5.66333	672.38									0.806	-46.2248	5.668	41.7843
	1.2519	-137.581	53.5414	307.586		0.71619	-116.386	9.11	50.4862							0.41286	-130.093	8.991	51.8857								0.66733	555.249	5.64733	672.366									0.756	-46.1629	5.662	41.7843
	1.26286	-137.515	53.541	307.513		0.70571	-116.324	9.0952	50.4038							0.37952	-130.081	8.9781	51.8857								0.512	555.311	5.62267	672.358									0.78733	-46.101	5.65667	41.7457
	1.21714	-137.45	53.5186	307.474		0.71952	-116.232	9.0562	50.2962							0.36762	-130.074	8.9871	51.8486								0.53533	555.368	5.65333	672.301									0.73267	-46.0448	5.66067	41.7157
	1.22476	-137.35	53.5081	307.424		0.71238	-116.144	9.0505	50.1924							0.39667	-130.052	9.0019	51.8238								0.53067	555.43	5.68533	672.279									0.72733	-45.9943	5.63733	41.6629
	1.21429	-137.303	53.501	307.38		0.71667	-116.1	9.0533	50.0848							0.38762	-130.052	8.999	51.7862								0.504	555.462	5.70267	672.266									0.766	-45.9538	5.61667	41.6243
	1.15476	-137.265	53.4962	307.343		0.70905	-116.051	9.0652	49.9852							0.37952	-130.021	9.0186	51.7676								0.52333	555.51	5.776	672.257									0.74733	-45.8952	5.58733	41.5633
	1.10524	-137.215	53.4748	307.306		0.72619	-116.03	9.0386	49.9229							0.38524	-129.96	9.0171	51.7305								0.488	555.552	5.79733	672.199									0.73467	-45.8419	5.55733	41.5481
[truncated: 10,573 more rows]
[truncated: 40 more columns]

## Sheet: Figure 4
Fig. 4b	Force-stretching (left curve)	Distance-stretching (left curve)	Force-relaxation (left curve)	Distance-relaxation (left curve)	wlc fitting-1-F (left curve)	wlc fitting-1-x (left curve)	wlc fitting-2-F (left curve)	wlc fitting-2-x (left curve)	wlc fitting-3-F (left curve)	wlc fitting-3-x (left curve)	wlc fitting-4-F (left curve)	wlc fitting-4-x (left curve)	Force-stretching (right curve)	Distance-stretching (right curve)	Force-relaxation (right curve)	Distance-relaxation (right curve)	wlc fitting-1-F (right curve)	wlc fitting-1-x (rightcurve)	wlc fitting-2-F (right curve)	wlc fitting-2-x (right curve)	wlc fitting-3-F (right curve)	wlc fitting-3-x (right curve)	wlc fitting-4-F (right curve)	wlc fitting-4-x (right curve)	Fig. 4c	ΔLc1-F	ΔLc1-extension	ΔLc1-F-std	ΔLc1-extension-std	ΔLc1-fitting-extension	ΔLc1-fitting-F	ΔLc2-F	ΔLc2-extension	ΔLc2-F-std	ΔLc2-extension-std	ΔLc2-fitting-extension	ΔLc2-fitting-F	ΔLc3-F	ΔLc3-extension	ΔLc3-F-std	ΔLc3-extension-std	ΔLc3-fitting-extension	ΔLc3-fitting-F	ΔLc RTX-iv (T1411C)-F	ΔLc RTX-iv (T1411C)-extension	ΔLc RTX-iv (T1411C)-F-std	ΔLc RTX-iv (T1411C)-extension-std	ΔLc RTX-iv (T1411C)-fitting-extension	ΔLc RTX-iv (T1411C)-fitting-F
[truncated: 3,750 more rows]

[truncated: 10 more sheets: Figure 5, Figure 6, Supplementary Figure 1, Supplementary Figure 2, Supplementary Figure 3, Supplementary Figure 4, Supplementary Figure 5, Supplementary Figure 6, Supplementary Figure 7, Supplementary Figure 8]
